# Supplementary material for: Nonreciprocal complementation of KNOX gene function in land plants
Source: New Phytol. 2016 Nov 25;216(2):591–604. doi: 10.1111/nph.14318 (PMC5637896; doi:10.1111/nph.14318)
Supplement: Supplementary file 3 — Notes S1 List of primers used. [file NPH-216-591-s003.xlsx]

## Sheet: gene identification+sequencing
Supporting Information Notes S1 List of primers used.
Primer name	Primer sequence (5'-3')	Primer description
AaKNOXF1	ATGATCAAGCGTCCAACCTGGC	Forward primer to amplify A. agrestis KNOX cds
AaKNOXR1	TCAGCAAGATCACAAACCTAG	Reverse primer to amplify A. agrestis KNOX cds
mp.646.1000.f1	TCCAACACACTGGAATGGGG	amplification and sequencing primer for MpKNOX2
mp.646.1000.r1	GAGATCGTCATCGTCAGTGCT	amplification and sequencing primer for MpKNOX2
mp.646.1000.f2	GCATTCCCAGTCGGTTGGAT	amplification and sequencing primer for MpKNOX2
mp.646.1000.r2	ACTGTTAGTGTGACTGGATGGTT	amplification and sequencing primer for MpKNOX2
mp.646.1000.r3	ATGCTGGAGTCATCACACGG	amplification and sequencing primer for MpKNOX2
mp.646.1000.f3	CGATTGTCAACGAAGCTCCT	amplification and sequencing primer for MpKNOX2
mp.646.1000.r4	TCAGCAGACTGGACATCAGG	amplification and sequencing primer for MpKNOX2
mp.646.1000.f4	TACCGTTTGCTGATGACCCG	amplification and sequencing primer for MpKNOX2
mp.646.1000.f5	GTGGGGATTTGCAGATACAGGA	amplification and sequencing primer for MpKNOX2
mp.646.1000.r5	AAAATCATCAGGCTGGGGGC	amplification and sequencing primer for MpKNOX2
mp.646.1000.f6	ATTCCCTGCTTCAAGGCTCC	amplification and sequencing primer for MpKNOX2
mp.646.1000.r6	GCCAAGCTGATTGACCTCCT	amplification and sequencing primer for MpKNOX2
mp.646.1000.f7	TGCCGGTGGTGGTATTATCC	amplification and sequencing primer for MpKNOX2
mp.646.1000.r7	GCACCACTGGCATTTTGTAG	amplification and sequencing primer for MpKNOX2
mp.646.1000.r8	ATGCTCTCCATGACAGCAC	amplification and sequencing primer for MpKNOX2
mp.619.1220.f1	GGACTGTAGCAGTGGTCAGC	amplification and sequencing primer for MpKNOX1
mp.619.1220.r1	GAGGTCAGGATGATGCACGA	amplification and sequencing primer for MpKNOX1
mp.619.1220.f2	GTGCATCATCCTGACCTCCC	amplification and sequencing primer for MpKNOX1
mp.619.1220.r2	CTGCAGGATGTATCTGGGCA	amplification and sequencing primer for MpKNOX1
mp.619.1220.r3	AGGCAGATTTTTGCTTGGAGC	amplification and sequencing primer for MpKNOX1
mp.619.1220.f3	TTCGAGAGAAGCTGAAAACGA	amplification and sequencing primer for MpKNOX1
mp.619.1220.r4	GAGCAAAATACGTCGAGCCG	amplification and sequencing primer for MpKNOX1
mp.619.1220.f4	CGAGGCATCTGAAAGAAGGC	amplification and sequencing primer for MpKNOX1
mp.619.1220.f5	CGGTTAACCTCACGGCATCT	amplification and sequencing primer for MpKNOX1
mp.619.1220.r5	ATCTTCATCCTCTGCGCGAT	amplification and sequencing primer for MpKNOX1
mp.619.1220.f6	AAACTGCGACTCGACGCTC	amplification and sequencing primer for MpKNOX1
mp.619.1220.r6	CCCAAAAGCTGGTCTTGTGC	amplification and sequencing primer for MpKNOX1
mp.619.1220.f7	AAGCAAAAGACAGGCCCCAG	amplification and sequencing primer for MpKNOX1
mp.619.1220.r7	AAAGGGGCTGGAGATCATCG	amplification and sequencing primer for MpKNOX1
Sp_knox1.f1	GGCATACCTTCTAATCTTCCGC	amplification and sequencing primer for SpKNOX1
Sp_knox1.f2	TCGATTACGGAGCTAACCAAA	amplification and sequencing primer for SpKNOX1
Sp_knox1.f3	TGACGCATTTCGTGTGTTTACT	amplification and sequencing primer for SpKNOX1
Sp_knox1.f4	CATGTCCGACCAGCTTAATG	amplification and sequencing primer for SpKNOX1
Sp_knox1.f5	ATAAGCATGCTTCAGAAACTC	amplification and sequencing primer for SpKNOX1
Sp_knox1.r1	TTTTCTACCTCCGCCGAACC	amplification and sequencing primer for SpKNOX1
Sp_knox1.r2	TGTTAACGAAATGAGGGATTGTTCT	amplification and sequencing primer for SpKNOX1
Sp_knox1.r3	TCCTCCGGCATTATCATCCT	amplification and sequencing primer for SpKNOX1
Sp_knox1.r4	CTGCAAACTTGACGAACACG	amplification and sequencing primer for SpKNOX1
Sp_knox1.r5	TAGCTGATTAAACAGAGGATG	amplification and sequencing primer for SpKNOX1
Sp_knox2.f1	GCGCCCTTTCAATCAAGACA	amplification and sequencing primer for SpKNOX2
Sp_knox2.f2	CGAATTACGCAAAGTAGGGGC	amplification and sequencing primer for SpKNOX2
Sp_knox2.f3	CCGATGATCTTCTGCTATTAG	amplification and sequencing primer for SpKNOX2
Sp_knox2.f4	AGGGAATTGAAGGAGCAGC	amplification and sequencing primer for SpKNOX2
Sp_knox2.r1	ACTTTCGATTCAGACAATTGAACC	amplification and sequencing primer for SpKNOX2
Sp_knox2.r2	CGTAAGTTGGTTCGGGTTAGG	amplification and sequencing primer for SpKNOX2
Sp_knox2.r3	AAACGAGGTCAGGAAACAATG	amplification and sequencing primer for SpKNOX2
Sp_knox2.r4	GTGAGAAAACCACCAGTTATG	amplification and sequencing primer for SpKNOX2
fblhd3	GCAGCAGAATTCTGGYTNTTYGARCAYTT	forward degenerate primer for SkBEL HD isolation (EcoRI site)
rblhd1	GCAGCACTCGAGCYTCNAYCATNGGYTTCC	reverse degenerate primer for SkBEL HD isolation (XhoI site)
SkBEL1_iPCR1F	AACTGGTCTCACGAGAAGCC	Forward primer for full-length SkBEL1 gene isolation by inverse PCR (XbaI, EcoRV)
SkBEL1_iPCR1R	TAAGGGAAACGTAACGCCTG	Reverse primer for full-length SkBEL1 gene isolation by inverse PCR (XbaI, EcoRV)
SkBEL1iPCRseq1F	GTTTGGGTACGACGGTCTTC	Amplification and sequencing primer for SkBEL1
SkBEL1iPCRseq1R	TGCTGCTGATCCAACTTGTC	Amplification and sequencing primer for SkBEL1
SkBEL1iPCRseq2F	TCACTCTTGGTTTGCAGCAC	Amplification and sequencing primer for SkBEL1 and SkBEL1 CDS
SkBEL1iPCRseq2R	GTCGAACGAGCTGATCACAA	Amplification and sequencing primer for SkBEL1
SkBEL1iPCRseq3F	GATCAGCAGATTCGACAGCA	Amplification and sequencing primer for SkBEL1
SkBEL1iPCRseq5F	TTGACCCAACTAAAACCTTCC	Amplification and sequencing primer for SkBEL1
SkBEL1iPCRseq5R	AAAGACGGTGTTTCGCGTAT	Amplification and sequencing primer for SkBEL1
SkBEL1.cloning4R	TTCTCGTGAGCTCCAAACCT	Amplification and sequencing primer for SkBEL1 CDS
SkBEL1cloning6F	GTCCGGAGCCAAAGACAATA	Amplification and sequencing primer for SkBEL1 CDS
SkBEL1cloning6R	CTAGCGTAGTCGTGCTGCTG	Amplification and sequencing primer for SkBEL1 CDS
SkBEL2_iPCR4F	ATAAATGCCAGaGTCCGGCT	Forward primer for full-length SkBEL2 gene isolation by inverse PCR (round 1; BamHI)
SkBEL2_iPCR4R	TACCTGACCAACACCAACCA	Reverse primer for full-length SkBEL2 gene isolation by inverse PCR (round 1; BamHI)
SkBEL2_iPCR(II)F	CCTGAGGATCGTTCGAGAAG	Forward primer for full-length SkBEL2 gene isolation by inverse PCR (round 2; XhoI)
SkBEL2_iPCR(II)R	AAGCACTTGAGGCTTCCAAA	Reverse primer for full-length SkBEL2 gene isolation by inverse PCR (round 2; XhoI)
SkBEL2_iPCR(III)F	TGGAAAGCTCAACTGTTCGA	Forward primer for full-length SkBEL2 gene isolation by inverse PCR (round 3; KpnI)
SkBEL2_iPCR(III)R	TTCGAGCACTTGAGAATGCA	Reverse primer for full-length SkBEL2 gene isolation by inverse PCR (round 3; KpnI)
SkBEL2seq3F	GGTCCACACAGGGACGTTTA	Amplification and sequencing primer for SkBEL2
SkBEL2seq3R	CCTTCGTGGTCTTGCTTCTC	Amplification and sequencing primer for SkBEL2
SkBEL2iPCR(III)seqR1	CTCTGCTGTGACATCCTCCT	Amplification and sequencing primer for SkBEL2
SkBEL2iPCR(III)seqR2	GCATTCCTCCCATCTTGCAG	Amplification and sequencing primer for SkBEL2
SkBEL2_3'RACEF3	GTTACGTTGGCTCCCAGTGT	Amplification and sequencing primer for SkBEL2
oligodT_anchor (ODTA)	GACCACGCGTATCGATGTCGACTTTTTTTTTTTTTTTT	OligodT primer with anchor sequence (for 3'RACE PCR)
3’RACE_ANCHOR	GACCACGCGTATCGATGTCGAC	3'RACE Anchor primer (for 3'RACE PCR)

## Sheet: constructs
Supporting Information Notes S1 List of primers used.
Primer name	Primer sequence (5'-3')	Primer description
pKNAT_Fc	GCGGCCGCATCGAGTGGAGAAAGCCAAA	Forward primer to amplify BP promoter for constructs
pKNAT_Rb	GTCGACACCCAGATGAGTAAAGATTTGAGAGA	Reverse primer to amplify BP promoter for constructs
pKNAT1.ocs3_F1b	GACGGCCCATGGCTCGAGGTCCTGCTTTAATGAGATATGCG	Forward primer to amplify ocs3' for pBP::KNOX constructs
pKNAT1.ocs3_F2b	GACAGCCCATGGGGTACCGTCCTGCTTTAATGAGATATGCG	Forward primer to amplify ocs3' for pBP::KNOX constructs
pKNAT1.ocs3_R	GTGTCACCTAAATCTGCGGCCGCCCATGGGACAGC	Reverse primer to amplify ocs3' for pBP::KNOX constructs
KpnI.Sk1F	GCACGGGTACCATGGAGTTACGGGGTCG	Forward primer to amplify SkKNOX1 cds for pBP::SkKNOX1 construct
KpnI.Sk1R	CACGCGGTACCTCAGCTTCCACTGCTGGC	Reverse primer to amplify SkKNOX1 cds for pBP::SkKNOX1 construct
XhoI.Sk2F	CGCGACTCGAGATGACAAGCGCTGCTGC	Forward primer to amplify SkKNOX2 cds for pBP::SkKNOX2 construct
XhoI.Sk2R	CAGCGCTCGAGTCAATCACCATCCTG	Reverse primer to amplify SkKNOX2 cds for pBP::SkKNOX2 construct
pCr1F	GCGCGGGATCCATGGACTACGACGGTC	Forward primer to amplify CrKNOX1 cds for pBP::CrKNOX1 construct
pCr1R	CGCGCTCTAGATTACTGCAGCGATGGCAG	Reverse primer to amplify CrKNOX1 cds for pBP::CrKNOX1 construct
M_pCr2F.KpnI	CGCACGGGTACCATGGCTACGAACGCTGTG	Forward primer to amplify CrKNOX2 cds for pBP::CrKNOX2 construct
M_pCr2R.KpnI	CGTGAGGGTACCTCAATGAAGAGATGACAT	Reverse primer to amplify CrKNOX2 cds for pBP::CrKNOX2 construct
pBPMKN2F	CGTGCGGTACCATGGAGCAGCAAACCCCGTC	Forward primer to amplify MKN2 cds for pBP::MKN2 construct
pBPMKN2R	GGCAGGGTACCCTACTCCAGATGACCTCTG	Reverse primer to amplify MKN2 cds for pBP::MKN2 construct
M_pBPF	CGCGGCTCGAGATGGAAGAATACCAGCATGAC	Forward primer to amplify BP cds for pMKN2::BP construct and pBP::BP construct
M_pBPR	CCGCGCTCGAGTTATGGACCGAGACGATAAGG	Reverse primer to amplify BP cds for pMKN2::BP construct and pBP::BP construct
M_pSTMF	CGCGGCTCGAGATGGAGAGTGGTTCCAACAGC	Forward primer to amplify STM cds for pMKN2::STM construct
M_pSTMR	CCGCGCTCGAGTCAAAGCATGGTGGAGGAGAT	Reverse primer to amplify STM cds for pMKN2::STM construct
pSk1F.MluI	GCGCGACGCGTATGGAGTTACGGGGTCG	Forward primer to amplify SkKNOX1 cds for pMKN2::SkKNOX1 construct
pSk1R.MluI	CGCGCACGCGTTCAGCTTCCACTGCTGGC	Reverse primer to amplify SkKNOX1 cds for pMKN2::SkKNOX1 construct
M_pSk2F	CGCGGCTCGAGATGACAAGCGCTGCTGC	Forward primer to amplify SkKNOX2 cds for pMKN2::SkKNOX2 construct
M_pSk2R	CCGCGAAGCTTTCAATCACCATCCTG	Reverse primer to amplify SkKNOX2 cds for pMKN2::SkKNOX2 construct
M_pCr1F	GCGCGCTCGAGATGGACTACGACGGTC	Forward primer to amplify CrKNOX1 cds for pMKN2::CrKNOX1 construct
M_pCr1R	CGCGCCTCGAGTTACTGCAGCGATGGCAG	Reverse primer to amplify CrKNOX1 cds for pMKN2::CrKNOX1 construct
M_pCr2Fb	CATGCTCGAGATGGCTACGAACGCTGTGTCTTC	Forward primer to amplify CrKNOX2 cds for pMKN2::CrKNOX2 construct
M_pCr2Rb	CTCGAGTCAATGAAGAGATGACATCATTGTAG	Reverse primer to amplify CrKNOX2 cds for pMKN2::CrKNOX2 construct
M_pMKN2_F	CTCGAGATGGAGCAGCAAACCCCGTCGGC	Forward primer to amplify MKN2 cds for pMKN2::MKN2 construct
M_pMKN2_R	AAGCTTCTACTCCAGATGACCTCTGCATTG	Reverse primer to amplify MKN2 cds for pMKN2::MKN2 construct
MKN2_3_F	GCGACCCGGGGAACAATCGAATCGTCTTCAGTGATCGT	Forward primer to amplify 3' MKN2 flanking region for constructs
MKN2_3_R	GCGAGCGGCCGCAAGCTCTAAATCCTTAATCTTGGAAAGACA	Reverse primer to amplify 3' MKN2 flanking region for constructs
MKN2_5’_F2	GCGGGGTACCCTTCAGCCTAATTATAAAC	Forward primer to amplify 5' MKN2 flanking region for constructs
MKN2_5’_R	CCGCCTCGAGGAAACTATAGGGCTGGAAGG	Reverse primer to amplify 5' MKN2 flanking region for constructs
NOS_F	GCGCGAAGCTTAGTCAAGCAGGATCGTTC	Forward primer to amplify NOS terminator for pMKN2::KNOX constructs
NOS_R	CGCGCGATATC ATCAGCTTGCATGCCGGTCGATC	Reverse primer to amplify NOS terminator for pMKN2::KNOX constructs
NOS_F.MluI	GCGCGAAGCTT ACGCGTAGTCAAGCAGGATCGTTC	Forward primer to amplify NOS terminator for pMKN2::SkKNOX1 constructs
NOS_R.MluI	CGCGC AAGCTT ATCAGCTTGCATGCCGGTCGATC	Reverse primer to amplify NOS terminator for pMKN2::SkKNOX1 constructs

## Sheet: (q)RT-PCR, Genotyping
Supporting Information Notes S1 List of primers used.
Primer name	Primer sequence (5'-3')	Primer description
PpGapC1F3	TCCGTGTCCCCACTACAGAT	Forward primer to amplify GAPC1 for RT-PCR
PpGapC1R3	CTGCACAGGAGATAGGAGCA	Reverse primer to amplify GAPC1 for RT-PCR
Sk1RT_F2	TGGAGTTACGGGGTCGTAGA	Forward primer to amplify SkKNOX1 5’ region (for RT-PCR)
Sk1RT_R1	TGCTACTACCGGATGCACTG	Reverse primer to amplify SkKNOX1 5’ region (for RT-PCR)
Sk2RT_F4	TAGAGCATCACCAGCAGCAA	Forward primer to amplify SkKNOX2 5’ region (for RT-PCR)
Sk2RT_R4	GTCGTCGTCAAGCTCAACTG	Reverse primer to amplify SkKNOX2 5’ region (for RT-PCR)
Cr1RT_F1	ACGGTCATATGCGAGCTTCT	Forward primer to amplify CrKNOX1 5’ region (for RT-PCR)
Cr1RT_R1	CAGACTGTCCACTGCTGGAA	Reverse primer to amplify CrKNOX1 5’ region (for RT-PCR)
Cr2RT_F1	ACGCACTCTGCGTCTTCTTT	Forward primer to amplify CrKNOX2 5’ region (for RT-PCR)
Cr2RT_R2	GTCCGCTCCGATAACTTCTG	Reverse primer to amplify CrKNOX2 5’ region (for RT-PCR)
BPRT_F4	GAGCTCCACCTGATGTGGTT	Forward primer to amplify BP 5’ region (for RT-PCR)
BPRT_R4	TTCTGCCGTGCTTCTTTAGG	Reverse primer to amplify BP 5’ region (for RT-PCR)
STM_RT_F	CCAACAGCACTTCTTGTCCA	Forward primer to amplify STM 5’ region (for RT-PCR)
STM_RT_R	TGATCAAGCCCTGGATCTTC	Reverse primer to amplify STM 5’ region (for RT-PCR)
MKN2_RT_F	TGACCAGCTCCCACAATGTA	Forward primer to amplify MKN2 5’ region (for RT-PCR)
MKN2_RT_R	TAACGTGGGCTAGGACCATC	Reverse primer to amplify MKN2 5’ region (for RT-PCR)
Sk1qFa	GGACTCGACCAGAAGCAGAT	Forward primer to amplify SkKNOX1 3’ region (for qPCR)
Sk1qRa	TCAGTGCTTTGCGATGGTTG	Reverse primer to amplify SkKNOX1 3’ region (for qPCR)
Sk2qFa	ACAAAGCTCGATCCTAAGCAA	Forward primer to amplify SkKNOX2 3’ region (for qPCR)
Sk2qRa	GCAAAGATTCACCTCTCGCA	Reverse primer to amplify SkKNOX2 3’ region (for qPCR)
Cr1qF1d	TGGCCATATCCATCTGAAGCA	Forward primer to amplify CrKNOX1 3’ region (for qPCR)
Cr1qRd	CCGCTTCCGCTGGTTTATAA	Reverse primer to amplify CrKNOX1 3’ region (for qPCR)
Cr2qF1a	ATCAATCAGCGAAAACGGCA	Forward primer to amplify CrKNOX2 3’ region (for qPCR)
Cr2qRa	TGTGAATGTGGACGGAGGAA	Reverse primer to amplify CrKNOX2 3’ region (for qPCR)
BPRqF1	ACTCTACCCTCCTACAAGCTT	Forward primer to amplify BP 3’ region (for qPCR)
BPqR1	GCTGTTGTCGAGCCTCAAAG	Reverse primer to amplify BP 3’ region (for qPCR)
MKN2qF4	TGGTCCTAGCCCACGTTAG	Forward primer to amplify MKN2 3’ region (for qPCR)
MKN2qR4	GATCACAATCTTGGAAACGTTGA	Reverse primer to amplify MKN2 3’ region (for qPCR)
EF1BalphaF (Wang et al., 2007)	ACTTGTACCAGTTGGTTATGGG	Forward primer to amplify EF1Balpha2 (for qPCR)
EF1BalphaR (Wang et al., 2007)	CTGGATGTACTCGTTGTTAGGC	Reverse primer to amplify EF1Balpha2 (for qPCR)
UBP6qF (Wang et al., 2007)	GAAAGTGGATTACCCGCTG	Forward primer to amplify UBP6 (for qPCR)
UBP6qR (Wang et al., 2007)	CTCTAAGTTTCTGGCGAGGAG	Forward primer to amplify UBP6 (for qPCR)
PpSouthF1	ATCAACAGCATCCCCATCTC	Forward primer to amplify probe for pMKN2::KNOX lines Southern blot analysis
PpSouthR1	CTACGGGGGAGTCAACGTAA	Reverse primer to amplify probe for pMKN2::KNOX lines Southern blot analysis
MKN2_5genF2	GACACAATTGGCTCATATGAAG	Forward primer for pMKN2::SkKNOX lines genotyping
nptII-F2 (from PHYSCObase)	AGGAGGAAGACAAGGAAGGATAAGGTTGCA	Forward primer for pMKN2::SkKNOX lines genotyping
MKN2_3genR1	CTCCAAAACACAGCAACACAG	Reverse primer for pMKN2::SkKNOX lines genotyping
PSSk1_R	GAGACGACAGATTCCTGCACAAG	Reverse primer for pMKN2::SkKNOX1 lines genotyping
PSSK2_R	CAATGTTTGTATGCACTGAAGATG	Reverse primer for pMKN2::SkKNOX2 lines genotyping
PSCr1_R	AGGTCTGATTCCAATGTGAGG	Reverse primer for pMKN2::CrKNOX1 lines genotyping
PRCr2_R	GCCATCACAAGCCGAGGGTAAGATG	Reverse primer for pMKN2::CrKNOX2 lines genotyping
PSMKN2_R	GAGGATCTGGGACACTTGTATGC	Reverse primer for pMKN2::MKN2 lines genotyping
BPseqR	GATCTAACTCCGGGTCTCTAG	Reverse primer for pMKN2::BP lines genotyping
STMseqR	CATTTCACAGTAAGCTTCCATG	Reverse primer for pMKN2::STM lines genotyping
