# Supplementary material for: Nonreciprocal complementation of KNOX gene function in land plants
Source: New Phytol. 2016 Nov 25;216(2):591–604. doi: 10.1111/nph.14318 (PMC5637896; doi:10.1111/nph.14318)
Supplement: Supplementary file 5 — Notes S3 Source and accessions of KNOX sequences used for phylogenetic analysis. [file NPH-216-591-s005.xlsx]

## Sheet: accession
Supporting Information Notes S3 Source and accessions of KNOX sequences used for phylogenetic analysis.
name	species	accession number	database
Acetabularia KNOX1	Acetabularia acetabulum	5802259	NCBI
Anthoceros KNOX1	Anthoceros agrestis
Arabidopsis BP	Arabidopsis thaliana	30680649	NCBI
Arabidopsis KNAT2	Arabidopsis thaliana	145337374	NCBI
Arabidopsis KNAT3	Arabidopsis thaliana	30689774	NCBI
Arabidopsis KNAT4	Arabidopsis thaliana	42567781	NCBI
Arabidopsis KNAT5	Arabidopsis thaliana	42567321	NCBI
Arabidopsis KNAT6	Arabidopsis thaliana	42570556	NCBI
Arabidopsis KNAT7	Arabidopsis thaliana	30696787	NCBI
Arabidopsis STM	Arabidopsis thaliana	186492481	NCBI
Ceratopteris KNOX1	Ceratopteris richardii	11463936	NCBI
Ceratopteris KNOX2	Ceratopteris richardii	11463940	NCBI
Ceratopteris KNOX3	Ceratopteris richardii	11463942	NCBI
Chlamydomonas GSM1	Chlamydomonas reinhardtii	115605780	NCBI
Cylindrocystis VAZE-2007516	Cylindrocystis sp.	VAZE-2007516	1kp project
Cylindrocystis YLBK-2043616	Cylindrocystis brebissonii	YLBK-2043616	1kp project
Diphyscium AWOI-2000571	Diphyscium foliosum	AWOI-2000571	1kp project
Equisetum CAPN-2003280	Equisetum diffusum	CAPN-2003280	1kp project
Equisetum CAPN-2006400	Equisetum diffusum	CAPN-2006400	1kp project
Equisetum CAPN-2010377	Equisetum diffusum	CAPN-2010377	1kp project
Equisetum CAPN-2039743	Equisetum diffusum	CAPN-2039743	1kp project
Frullania CHJJ-2136614	Frullania spp.(Lejeuneaceae)	CHJJ-2136614	1kp project
Klebsormidium kfl00118_0070	Klebsormidium flaccidum	kfl00118_0070	Klebsormidium flaccidum genome project
Klebsormidium kfl00113_0180	Klebsormidium flaccidum	kfl00113_0180	Klebsormidium flaccidum genome project
Leucodon IGUH-2020050	Leucodon julaceus	IGUH-2020050	1kp project
Leucodon IGUH-2165279	Leucodon julaceus	IGUH-2165279	1kp project
Lycopodium PQTO-2010278	Lycopodium deuterodensum	PQTO-2010278	1kp project
Lycopodium PQTO-2010435	Lycopodium deuterodensum	PQTO-2010435	1kp project
Lycopodium PQTO-2081329	Lycopodium deuterodensum	PQTO-2081329	1kp project
Lycopodium PQTO-2081967	Lycopodium deuterodensum	PQTO-2081967	1kp project
Lycopodium PQTO-2083351	Lycopodium deuterodensum	PQTO-2083351	1kp project
Marchantia KNOX1	Marchantia polymorpha	Supp Figure 1
Marchantia KNOX2	Marchantia polymorpha	Supp Figure 1
Micromonas pu 69285	Micromonas pusilla CCMP1545	69285	Phytozome 10.3 / Micromonas pusilla CCMP1545 genome v3.0
Micromonas sp. 62285	Micromonas sp. RCC299	62285	Phytozome 10.3 / Micromonas sp. RCC299 genome v3.0
Mougeotia ZRMT-2001684	Mougeotia sp.	ZRMT-2001684	1kp project
Oryza HOS58	Oryza sativa	LOC_Os02g08544.1	Rice genome annotation project
Oryza HOS59	Oryza sativa	LOC_Os06g43860.1	Rice genome annotation project
Oryza HOS66	Oryza sativa	LOC_Os03g03164.2	Rice genome annotation project
Oryza OSH1	Oryza sativa	452235	NCBI
Oryza OSH10	Oryza sativa	40538935	NCBI
Oryza OSH15	Oryza sativa	3327239	NCBI
Oryza OSH3	Oryza sativa	15667618	NCBI
Oryza OSH45	Oryza sativa	221272018	NCBI
Oryza OSH6	Oryza sativa	5103724	NCBI
Oryza OSH71	Oryza sativa	5103729	NCBI
Ostreococcus 5313	Ostreococcus lucimarinus	5313	Phytozome 10.3 / Ostreococcus lucimarinus v2.0
Phaeoceros RXRQ-2002267	Phaeoceros carolinianus	RXRQ-2002267	1kp project
Phaeoceros RXRQ-2002409	Phaeoceros carolinianus	RXRQ-2002409	1kp project
Physcomitrella MKN1	Physcomitrella patens	14348596	NCBI
Physcomitrella MKN2	Physcomitrella patens	168011802	NCBI
Physcomitrella MKN4	Physcomitrella patens	168058966	NCBI
Physcomitrella MKN5	Physcomitrella patens	168051646	NCBI
Physcomitrella MKN6	Physcomitrella patens	168026108	NCBI
Ptilidium HPXA-2020612	Ptilidium pulcherrimum	HPXA-2020612	1kp project
Selaginella KNOX1	Selaginella kraussiana	58011284	NCBI
Selaginella KNOX2	Selaginella kraussiana	58011286	NCBI
Selaginella KNOX3	Selaginella kraussiana	58011288	NCBI
Sphaeorocarpos HERT-2043328	Sphaerocarpos texanus	HERT-2043328	1kp project
Spirogyra KNOX1	Spirogyra pratensis LB928	Supp Figure 1
Spirogyra KNOX2	Spirogyra pratensis LB928	Supp Figure 1

## Sheet: 1kp infos
contaminations
Lib	Species	TaxID	Silva	18s_rRNA	Nuclear	Species_Percent	Genus_Percent	Family_Percent	Confirmed on what level	Whether match to other 1KP species	Contamination	Description of Contamiantion as follows
ZRMT	Mougeotia sp.	-	G	3	1	0.0	1.0	1.0	G	-	All confirmed to Genus level!	By Eukaryota;Viridiplantae;Streptophyta;Zygnemophyceae;Zygnematales;Zygnemataceae;Mougeotia;Mougeotia scalaris;
HPXA	Ptilidium pulcherrimum	70216	S	13	7	0.571428571429	0.571428571429	0.571428571429	S	No	Harmless Contamination	By Eukaryota;Viridiplantae;Streptophyta;Streptophytina;Embryophyta;Marchantiophyta;Jungermanniopsida;Jungermanniidae;Ptilidiales;Ptilidiaceae;Ptilidium;Ptilidium pulcherrimum;
PQTO	Lycopodium deuterodensum	73627	G	5	3	0.0	0.666666666667	0.666666666667	G	No	Harmless Contamination	By Eukaryota;Viridiplantae;Streptophyta;Streptophytina;Embryophyta;Tracheophyta;Lycopodiophyta;Lycopodiopsida;Lycopodiales;Lycopodiaceae;Lycopodium;Lycopodium clavatum;Lycopodium clavatum var. clavatum;
CAPN	Equisetum diffusum	231682	G	7	5	0.0	0.8	0.8	G	No	Harmless Contamination	By Eukaryota;Viridiplantae;Streptophyta;Streptophytina;Embryophyta;Tracheophyta;Euphyllophyta;Moniliformopses;Equisetopsida;Equisetales;Equisetaceae;Equisetum;Equisetum robustum;
VAZE	Cylindrocystis sp.	-	G	6	3	0.0	0.666666666667	0.666666666667	G	No	Harmless Contamination	By environmental samples;uncultured organism;
YBLK	Cylindrocystis brebissonii	102167	S	5	2	0.5	0.5	0.5	S	No	Harmless Contamination	By environmental samples;uncultured organism;
HERT	Sphaerocarpos texanus	37410	S	8	6	0.5	0.5	0.5	S	No	Harmless Contamination	By Eukaryota;Viridiplantae;Streptophyta;Streptophytina;Embryophyta;Marchantiophyta;Marchantiopsida;Marchantiidae;Sphaerocarpales;Sphaerocarpaceae;Sphaerocarpos;Sphaerocarpos texanus;
CHJJ	Frullania spp.	-	G	6	3	0.0	0.666666666667	0.666666666667	G	No	Harmless Contamination	By Eukaryota;Viridiplantae;Streptophyta;Streptophytina;Embryophyta;Marchantiophyta;Jungermanniopsida;Jungermanniidae;Porellales;Jubulineae;Frullaniaceae;Frullania;Frullania dilatata;
IGUH	Leucodon julaceus	129283	G	10	8	0.0	0.375	0.375	G	No	Harmless Contamination	By Eukaryota;Viridiplantae;Streptophyta;Streptophytina;Embryophyta;Bryophyta;Bryophytina;Bryopsida;Bryidae;Hypnanae;Hypnales;Leucodontaceae;Leucodon;Leucodon sciuroides;
AWOI	Diphyscium foliosum	82928	S	11	4	1.0	1.0	1.0	S	-	All confirmed to Species level!	By Eukaryota;Viridiplantae;Streptophyta;Streptophytina;Embryophyta;Bryophyta;Bryophytina;Bryopsida;Diphysciidae;Diphysciales;Diphysciaceae;Diphyscium;Diphyscium foliosum;
RXRQ	Phaeoceros carolinianus	185665	G	11	10	0.0	0.4	0.4	G	No	Harmless Contamination	By Bacteria;Actinobacteria;Actinobacteria;Actinobacteridae;Actinomycetales;Corynebacterineae;Mycobacteriaceae;Mycobacterium;Mycobacterium chelonae group;Mycobacterium abscessus subgroup;Mycobacterium abscessus;
type of samples
ZRMT	Mougeotia sp.	algal cells
HPXA	Ptilidium pulcherrimum	gametophyte, whole shoot/tip of shoots, possibly s
PQTO	Lycopodium deuterodensum	Young leaves and stems
CAPN	Equisetum diffusum	developing shoots
VAZE	Cylindrocystis sp.	algal cells
YLBK	Cylindrocystis brebissonii	algal cells
HERT	Sphaerocarpos texanus	gametophyte, possibly some sporophytic tissue
CHJJ	Frullania spp.(Lejeuneaceae)	gametophyte, possibly some sporophytic tissue
IGUH	Leucodon julaceus	gametophyte, possibly some sporophytic tissue
AWOI	Diphyscium foliosum	Mostly the little turrets (so mix of young sporoph
RXRQ	Phaeoceros carolinianus	sporophyte
