# Supplementary material for: Nonreciprocal complementation of KNOX gene function in land plants
Source: New Phytol. 2016 Nov 25;216(2):591–604. doi: 10.1111/nph.14318 (PMC5637896; doi:10.1111/nph.14318)
Supplement: Supplementary file 6 — Notes S4 Source and accessions of BELL sequences used for phylogenetic analysis. [file NPH-216-591-s006.xlsx]

## Sheet: accession
Supporting Information Notes S4 Source and accessions of BELL sequences used for phylogenetic analysis
name	species	accession number	database
Amborella scaffold00001.384	Amborella trichopoda	scaffold00001.384	Amborella genome project
Amborella scaffold00002.320	Amborella trichopoda	scaffold00002.320	Amborella genome project
Amborella scaffold00009.52	Amborella trichopoda	scaffold00009.52	Amborella genome project
Amborella scaffold00030.108	Amborella trichopoda	scaffold00030.108	Amborella genome project
Amborella scaffold00059.154	Amborella trichopoda	scaffold00059.154	Amborella genome project
Amborella scaffold00165.33	Amborella trichopoda	scaffold00165.33	Amborella genome project
Anthoceros 34670	Anthoceros agrestis	unpublished
Arabidopsis BEL1	Arabidopsis thaliana	15238073	NCBI
Arabidopsis BLH1	Arabidopsis thaliana	330254087	NCBI
Arabidopsis BLH10	Arabidopsis thaliana	332191764	NCBI
Arabidopsis BLH3	Arabidopsis thaliana	332197596	NCBI
Arabidopsis BLH5	Arabidopsis thaliana	330252862	NCBI
Arabidopsis BLH6	Arabidopsis thaliana	332661000	NCBI
Arabidopsis BLH7	Arabidopsis thaliana	330251399	NCBI
Arabidopsis PNF	Arabidopsis thaliana	330252973	NCBI
Arabidopsis PNY	Arabidopsis thaliana	332003040	NCBI
Arabidopsis SAW1	Arabidopsis thaliana	332661312	NCBI
Arabidopsis SAW2	Arabidopsis thaliana	330252394	NCBI
Atrichum ZTHV-2017075	Atrichum angustatum	ZTHV-2017075	1kp project
Ceratopteris BEL1	Ceratopteris richardii	unpublished
Ceratopteris BEL2	Ceratopteris richardii	unpublished
Ceratopteris BEL3	Ceratopteris richardii	unpublished
Ceratopteris BEL4	Ceratopteris richardii	unpublished
Diphyscium AWOI-2011929	Diphyscium foliosum	AWOI-2011929	1kp project
Equisetum CAPN-2001274	Equisetum diffusum	CAPN-2001274	1kp project
Equisetum CAPN-2002967	Equisetum diffusum	CAPN-2002967	1kp project
Equisetum CAPN-2007100	Equisetum diffusum	CAPN-2007100	1kp project
Equisetum CAPN-2007101	Equisetum diffusum	CAPN-2007101	1kp project
Lycopodium PQTO-2005856	Lycopodium deuterodensum	PQTO-2005856	1kp project
Lycopodium PQTO-2013388	Lycopodium deuterodensum	PQTO-2013388	1kp project
Lycopodium PQTO-2013389	Lycopodium deuterodensum	PQTO-2013389	1kp project
Lycopodium PQTO-2013390	Lycopodium deuterodensum	PQTO-2013390	1kp project
Marchantia AXG93_855s1120	Marchantia polymorpha	AXG93_855s1120	NCBI
Oryza Os01g62920.1	Oryza sativa	LOC_Os01g62920.1	Rice genome project
Oryza Os03g03260.1	Oryza sativa	LOC_Os03g03260.1	Rice genome project
Oryza Os03g06930.1	Oryza sativa	LOC_Os03g06930.1	Rice genome project
Oryza Os03g47740.1	Oryza sativa	LOC_Os03g47740.1	Rice genome project
Oryza Os03g52239.1	Oryza sativa	LOC_Os03g52239.1	Rice genome project
Oryza Os05g38120.1	Oryza sativa	LOC_Os05g38120.1	Rice genome project
Oryza Os06g01934.1	Oryza sativa	LOC_Os06g01934.1	Rice genome project
Oryza Os10g39030.1	Oryza sativa	LOC_Os10g39030.1	Rice genome project
Oryza Os11g06020.1	Oryza sativa	LOC_Os11g06020.1	Rice genome project
Oryza Os12g43950.1	Oryza sativa	LOC_Os12g43950.1	Rice genome project
Phaeoceros RXRQ-2024990	Phaeoceros carolinianus	RXRQ-2024990	1kp project
Phaeoceros RXRQ-2142126	Phaeoceros carolinianus	RXRQ-2142126	1kp project
Physcomitrella BELL1	Physcomitrella patens	168054022	NCBI
Physcomitrella BELL2	Physcomitrella patens	168049862	NCBI
Picea MA_10435446g0010	Picea abies	MA_10435446g0010	Spruce genome project
Picea MA_111180g0010	Picea abies	MA_111180g0010	Spruce genome project
Picea MA_18002g0010	Picea abies	MA_18002g0010	Spruce genome project
Picea MA_28447g0010	Picea abies	MA_28447g0010	Spruce genome project
Picea MA_6763g0010	Picea abies	MA_6763g0010	Spruce genome project
Picea MA_76835g0010	Picea abies	MA_76835g0010	Spruce genome project
Selaginella BEL1	Selaginella kraussiana	Supp Figure 1
Selaginella BEL2	Selaginella kraussiana	Supp Figure 1
excluded from the analysis but present in above species
name	species	accession number
ATH1	Arabidopsis thaliana	332660754	NCBI
BLH11	Arabidopsis thaliana	332197598	NCBI
	Physcomitrella patens	168019156	NCBI
	Oryza sativa	LOC_Os02g13310.1	Rice genome project
	Oryza sativa	LOC_Os12g06340.1	Rice genome project
	Oryza sativa	LOC_Os06g36680.1	Rice genome project
	Oryza sativa	LOC_Os03g47730.1	Rice genome project

## Sheet: 1kp infos
contaminations
Lib	Species	TaxID	Silva	18s_rRNA	Nuclear	Species_Percent	Genus_Percent	Family_Percent	Confirmed on what level	Whether match to other 1KP species	Contamination	Description of Contamiantion as follows
AWOI	Diphyscium foliosum	82928	S	11	4	1.0	1.0	1.0	S	-	All confirmed to Species level!	By Eukaryota;Viridiplantae;Streptophyta;Streptophytina;Embryophyta;Bryophyta;Bryophytina;Bryopsida;Diphysciidae;Diphysciales;Diphysciaceae;Diphyscium;Diphyscium foliosum;
RXRQ	Phaeoceros carolinianus	185665	G	11	10	0.0	0.4	0.4	G	No	Harmless Contamination	By Bacteria;Actinobacteria;Actinobacteria;Actinobacteridae;Actinomycetales;Corynebacterineae;Mycobacteriaceae;Mycobacterium;Mycobacterium chelonae group;Mycobacterium abscessus subgroup;Mycobacterium abscessus;
PQTO	Lycopodium deuterodensum	73627	G	5	3	0.0	0.666666666667	0.666666666667	G	No	Harmless Contamination	By Eukaryota;Viridiplantae;Streptophyta;Streptophytina;Embryophyta;Tracheophyta;Lycopodiophyta;Lycopodiopsida;Lycopodiales;Lycopodiaceae;Lycopodium;Lycopodium clavatum;Lycopodium clavatum var. clavatum;
CAPN	Equisetum diffusum	231682	G	7	5	0.0	0.8	0.8	G	No	Harmless Contamination	By Eukaryota;Viridiplantae;Streptophyta;Streptophytina;Embryophyta;Tracheophyta;Euphyllophyta;Moniliformopses;Equisetopsida;Equisetales;Equisetaceae;Equisetum;Equisetum robustum;
ZTHV	Atrichum angustatum	37310	S	8	4	0.75	0.75	0.75	S	No	Harmless Contamination	By Eukaryota;Viridiplantae;Streptophyta;Streptophytina;Embryophyta;Bryophyta;Bryophytina;Polytrichopsida;Polytrichales;Polytrichaceae;Atrichum;Atrichum angustatum;	By Eukaryota;Opisthokonta;Fungi;Dikarya;Basidiomycota;Agaricomycotina;Agaricomycetes;Agaricomycetes incertae sedis;Sebacinales;environmental samples;uncultured Sebacinales;
type of samples
PQTO	Lycopodium deuterodensum	Young leaves and stems
CAPN	Equisetum diffusum	developing shoots
AWOI	Diphyscium foliosum	Mostly the little turrets (so mix of young sporoph
RXRQ	Phaeoceros carolinianus	sporophyte
ZTHV	Atrichum angustatum	Mostly sterile, stem-tips.
