# Supplementary material for: Nonreciprocal complementation of KNOX gene function in land plants
Source: New Phytol. 2016 Nov 25;216(2):591–604. doi: 10.1111/nph.14318 (PMC5637896; doi:10.1111/nph.14318)
Supplement: Supplementary file 9 — Notes S7 Silique angle measurements and results of Tukey's HSD tests. [file NPH-216-591-s009.xlsx]

## Sheet: Siliquesrecip.csv
Supporting Information Notes S7 Silique angle measurements and results of Tukey’s HSD tests.
No.	Plant ID	REP	OBS	1/Silique angle
1	Columbia	1	1	0.00625
2	Columbia	1	2	0.00740741
3	Columbia	1	3	0.00769231
4	Columbia	1	4	0.00793651
5	Columbia	1	5	0.00806452
6	Columbia	1	6	0.00847458
7	Columbia	1	7	0.00775194
8	Columbia	1	8	0.00869565
9	Columbia	1	9	0.00840336
10	Columbia	1	10	0.00869565
11	Columbia	1	11	0.00877193
12	Columbia	1	12	0.00763359
13	Columbia	1	13	0.00952381
14	Columbia	2	1	0.00775194
15	Columbia	2	2	0.008
16	Columbia	2	3	0.00819672
17	Columbia	2	4	0.00877193
18	Columbia	2	5	0.008
19	Columbia	2	6	0.00793651
20	Columbia	2	7	0.00840336
21	Columbia	2	8	0.00833333
22	Columbia	2	9	0.00826446
23	Columbia	2	10	0.00847458
24	Columbia	2	11	0.00826446
25	Columbia	2	12	0.00769231
26	Columbia	2	13	0.00847458
27	Columbia	2	14	0.00775194
28	Columbia	2	15	0.00826446
29	Columbia	2	16	0.00833333
30	Columbia	2	17	0.00689655
31	Columbia	2	18	0.00877193
32	Columbia	3	1	0.00847458
33	Columbia	3	2	0.00869565
34	Columbia	3	3	0.00847458
35	Columbia	3	4	0.00740741
36	Columbia	3	5	0.0105263
37	Columbia	3	6	0.00826446
38	Columbia	3	7	0.00952381
39	Columbia	3	8	0.00900901
40	Columbia	3	9	0.00793651
41	Columbia	3	10	0.00909091
42	Columbia	4	1	0.00813008
43	Columbia	4	2	0.00719425
44	Columbia	4	3	0.008
45	Columbia	4	4	0.00775194
46	Columbia	4	5	0.00840336
47	Columbia	4	6	0.00869565
48	Columbia	4	7	0.00826446
49	Columbia	4	8	0.00763359
50	Columbia	4	9	0.008
51	Columbia	4	10	0.00909091
52	Columbia	4	11	0.00869565
53	Columbia	4	12	0.00740741
54	Columbia	5	1	0.00900901
55	Columbia	5	2	0.00917431
56	Columbia	5	3	0.00869565
57	Columbia	5	4	0.00869565
58	Columbia	5	5	0.00757576
59	Columbia	5	6	0.00675676
60	Columbia	5	7	0.00819672
61	Columbia	5	8	0.00826446
62	Columbia	6	1	0.00735294
63	Columbia	6	2	0.00714286
64	Columbia	6	3	0.00769231
65	Columbia	6	4	0.00740741
66	Columbia	6	5	0.00819672
67	Columbia	6	6	0.00775194
68	Columbia	6	7	0.00763359
69	Columbia	6	8	0.00869565
70	Columbia	6	9	0.008
71	Columbia	6	10	0.00862069
72	Columbia	6	11	0.00740741
73	Columbia	7	1	0.008
74	Columbia	7	2	0.0078125
75	Columbia	7	3	0.00793651
76	Columbia	7	4	0.00769231
77	Columbia	7	5	0.010101
78	Columbia	7	6	0.008
79	Columbia	7	7	0.00819672
80	Columbia	7	8	0.00833333
81	Columbia	7	9	0.00990099
82	Columbia	7	10	0.00952381
83	Columbia	7	11	0.00675676
84	Columbia	7	12	0.00666667
85	Columbia	8	1	0.00952381
86	Columbia	8	2	0.00925926
87	Columbia	8	3	0.0909091
88	Columbia	8	4	0.00813008
89	Columbia	8	5	0.00869565
90	Columbia	8	6	0.00952381
91	Columbia	8	7	0.00892857
92	Columbia	8	8	0.00952381
93	Columbia	8	9	0.00892857
94	Columbia	8	10	0.00909091
95	Columbia	8	11	0.0075188
96	Columbia	8	12	0.00826446
97	Columbia	8	13	0.00833333
98	Columbia	8	14	0.00840336
99	Columbia	8	15	0.008
100	Columbia	8	16	0.00847458
101	Columbia	8	17	0.00719425
102	Columbia	8	18	0.00833333
103	Columbia	8	19	0.00763359
104	Columbia	9	1	0.00892857
105	Columbia	9	2	0.00909091
106	Columbia	9	3	0.00819672
107	Columbia	9	4	0.00714286
108	Columbia	9	5	0.00806452
109	Columbia	9	6	0.00833333
110	Columbia	9	7	0.00787402
111	Columbia	9	8	0.00869565
112	Columbia	9	9	0.00714286
113	Columbia	10	1	0.00769231
114	Columbia	10	2	0.00757576
115	Columbia	10	3	0.00769231
116	Columbia	10	4	0.00775194
117	Columbia	10	5	0.00833333
118	Columbia	10	6	0.00806452
119	Columbia	10	7	0.00806452
120	Columbia	10	8	0.008
121	Columbia	10	9	0.00769231
122	Columbia	10	10	0.00813008
123	Columbia	10	11	0.00714286
124	Columbia	10	12	0.00666667
125	Columbia	10	13	0.00729927
126	Columbia	10	14	0.0909091
127	bp	1	1	0.0666667
128	bp	1	2	0.5
129	bp	1	3	0.0666667
130	bp	1	4	0.0909091
131	bp	1	5	0.047619
132	bp	1	6	0.047619
133	bp	1	7	0.0769231
134	bp	1	8	0.04
135	bp	1	9	0.125
136	bp	1	10	0.047619
137	bp	1	11	0.0333333
138	bp	1	12	0.05
139	bp	1	13	0.0222222
140	bp	1	14	0.025
141	bp	1	15	0.025
142	bp	2	1	0.0333333
143	bp	2	2	0.0243902
144	bp	2	3	0.025
145	bp	2	4	0.0555556
146	bp	2	5	0.037037
147	bp	2	6	0.05
148	bp	2	7	0.0588235
149	bp	2	8	0.04
150	bp	2	9	0.125
151	bp	2	10	0.0243902
152	bp	2	11	0.1
153	bp	2	12	0.1
154	bp	2	13	0.125
155	bp	3	1	0.0333333
156	bp	3	2	0.5
157	bp	3	3	0.0333333
158	bp	3	4	0.1
159	bp	3	5	0.2
160	bp	3	6	0.2
161	bp	3	7	0.047619
162	bp	3	8	0.0555556
163	bp	3	9	0.0588235
164	bp	3	10	0.0526316
165	bp	3	11	0.05
166	bp	3	12	0.047619
167	bp	3	13	0.0588235
168	bp	4	1	0.05
169	bp	4	2	0.0555556
170	bp	4	3	0.05
171	bp	4	4	0.2
172	bp	4	5	0.0555556
173	bp	4	6	0.0357143
174	bp	4	7	0.125
175	bp	4	8	0.1
176	bp	4	9	0.05
177	bp	4	10	0.0588235
178	bp	4	11	0.05
179	bp	4	12	0.0526316
180	bp	5	1	0.02
181	bp	5	2	0.025
182	bp	5	3	0.0333333
183	bp	5	4	0.025
184	bp	5	5	0.05
185	bp	5	6	0.0666667
186	bp	5	7	0.05
187	bp	6	1	0.025
188	bp	6	2	0.0333333
189	bp	6	3	0.0555556
190	bp	6	4	0.2
191	bp	6	5	0.0666667
192	bp	6	6	0.0666667
193	bp	6	7	0.125
194	bp	6	8	0.2
195	bp	6	9	0.1
196	bp	6	10	0.0833333
197	bp	6	11	0.0714286
198	bp	6	12	0.0833333
199	bp	6	13	0.047619
200	bp	6	14	0.04
201	bp	6	15	0.0555556
202	bp	7	1	0.2
203	bp	7	2	0.025
204	bp	7	3	0.2
205	bp	7	4	0.0333333
206	bp	7	5	0.047619
207	bp	7	6	0.0666667
208	bp	7	7	0.04
209	bp	7	8	0.0666667
210	bp	7	9	0.2
211	bp	7	10	0.0909091
212	bp	8	1	0.1
213	bp	8	2	0.0666667
214	bp	8	3	0.0666667
215	bp	8	4	0.0555556
216	bp	8	5	0.047619
217	bp	8	6	0.04
218	bp	8	7	0.04
219	bp	8	8	0.0714286
220	bp	8	9	0.0769231
221	bp	9	1	0.0333333
222	bp	9	2	0.04
223	bp	9	3	0.04
224	bp	9	4	0.2
225	bp	9	5	0.2
226	bp	9	6	0.142857
227	bp	9	7	0.1
228	bp	10	1	0.0357143
229	bp	10	2	0.0357143
230	bp	10	3	0.0909091
231	bp	10	4	0.04
232	bp	10	5	0.0909091
233	bp	10	6	0.0285714
234	bp	10	7	0.04
235	bp	10	8	0.1
236	bp	10	9	0.0357143
237	bp	10	10	0.0285714
238	bp	10	11	0.0526316
239	bp	10	12	0.0588235
240	bp	10	13	0.0344828
241	BP-1	1	1	0.0144928
242	BP-1	1	2	0.0222222
243	BP-1	1	3	0.00952381
244	BP-1	1	4	0.0909091
245	BP-1	1	5	0.00909091
246	BP-1	1	6	0.00961539
247	BP-1	1	7	0.008
248	BP-1	1	8	0.00840336
249	BP-1	1	9	0.00714286
250	BP-1	1	10	0.00714286
251	BP-1	1	11	0.00757576
252	BP-1	1	12	0.0078125
253	BP-1	2	1	0.008
254	BP-1	2	2	0.00934579
255	BP-1	2	3	0.00952381
256	BP-1	2	4	0.01
257	BP-1	2	5	0.00952381
258	BP-1	2	6	0.00917431
259	BP-1	2	7	0.00900901
260	BP-1	2	8	0.01
261	BP-1	2	9	0.00934579
262	BP-1	2	10	0.00909091
263	BP-1	2	11	0.00917431
264	BP-1	2	12	0.00900901
265	BP-1	2	13	0.00869565
266	BP-1	2	14	0.00740741
267	BP-1	2	15	0.00806452
268	BP-1	2	16	0.00671141
269	BP-1	2	17	0.00769231
270	BP-1	3	1	0.0133333
271	BP-1	3	2	0.0105263
272	BP-1	3	3	0.00952381
273	BP-1	3	4	0.0103093
274	BP-1	3	5	0.011236
275	BP-1	3	6	0.00819672
276	BP-1	3	7	0.00909091
277	BP-1	3	8	0.00917431
278	BP-1	3	9	0.00952381
279	BP-1	3	10	0.00990099
280	BP-1	3	11	0.00900901
281	BP-1	3	12	0.00917431
282	BP-1	4	1	0.0133333
283	BP-1	4	2	0.0116279
284	BP-1	4	3	0.010989
285	BP-1	4	4	0.0104167
286	BP-1	4	5	0.0108696
287	BP-1	4	6	0.00826446
288	BP-1	4	7	0.00943396
289	BP-1	4	8	0.00925926
290	BP-1	4	9	0.00900901
291	BP-1	4	10	0.00900901
292	BP-1	4	11	0.00925926
293	BP-1	5	1	0.00826446
294	BP-1	5	2	0.00763359
295	BP-1	5	3	0.00819672
296	BP-1	5	4	0.00925926
297	BP-1	5	5	0.00806452
298	BP-1	5	6	0.00892857
299	BP-1	5	7	0.00925926
300	BP-1	5	8	0.00806452
301	BP-1	5	9	0.00892857
302	BP-1	5	10	0.00925926
303	BP-1	5	11	0.00892857
304	BP-1	5	12	0.00847458
305	BP-1	5	13	0.0116279
306	BP-1	5	14	0.0104167
307	BP-1	5	15	0.00657895
308	BP-1	5	16	0.0104167
309	BP-1	5	17	0.00657895
310	BP-1	5	18	0.0104167
311	BP-1	5	19	0.0078125
312	BP-1	6	1	0.00961539
313	BP-1	6	2	0.0102041
314	BP-1	6	3	0.00943396
315	BP-1	6	4	0.00884956
316	BP-1	6	5	0.00840336
317	BP-1	6	6	0.00826446
318	BP-1	6	7	0.00813008
319	BP-1	6	8	0.00704225
320	BP-1	6	9	0.00793651
321	BP-1	6	10	0.00862069
322	BP-1	6	11	0.00840336
323	BP-1	6	12	0.00757576
324	BP-1	6	13	0.00757576
325	BP-1	7	1	0.00961539
326	BP-1	7	2	0.00826446
327	BP-1	7	3	0.0104167
328	BP-1	7	4	0.00806452
329	BP-1	7	5	0.00961539
330	BP-1	7	6	0.0102041
331	BP-1	7	7	0.00854701
332	BP-1	7	8	0.00884956
333	BP-1	7	9	0.010101
334	BP-1	7	10	0.0113636
335	BP-1	7	11	0.00917431
336	BP-1	7	12	0.00917431
337	BP-1	7	13	0.00892857
338	BP-1	7	14	0.0103093
339	BP-1	7	15	0.00917431
340	BP-1	7	16	0.00934579
341	BP-1	7	17	0.010101
342	BP-1	8	1	0.00934579
343	BP-1	8	2	0.00900901
344	BP-1	8	3	0.00952381
345	BP-1	8	4	0.00869565
346	BP-1	8	5	0.00854701
347	BP-1	8	6	0.00917431
348	BP-1	8	7	0.00757576
349	BP-1	8	8	0.00854701
350	BP-1	8	9	0.00840336
351	BP-1	8	10	0.00869565
352	BP-1	8	11	0.00934579
353	BP-1	8	12	0.00961539
354	BP-1	9	1	0.0128205
355	BP-1	9	2	0.0133333
356	BP-1	9	3	0.0133333
357	BP-1	9	4	0.0121951
358	BP-1	9	5	0.0121951
359	BP-1	9	6	0.010989
360	BP-1	9	7	0.0111111
361	BP-1	9	8	0.01
362	BP-1	9	9	0.0126582
363	BP-1	9	10	0.00909091
364	BP-1	9	11	0.0106383
365	BP-1	9	12	0.0126582
366	BP-1	9	13	0.01
367	BP-1	10	1	0.00694444
368	BP-1	10	2	0.00952381
369	BP-1	10	3	0.01
370	BP-1	10	4	0.00854701
371	BP-1	10	5	0.00892857
372	BP-1	10	6	0.00934579
373	BP-1	10	7	0.0114943
374	BP-1	10	8	0.00909091
375	BP-1	10	9	0.0105263
376	BP-1	10	10	0.00854701
377	BP-2	1	1	0.00900901
378	BP-2	1	2	0.00952381
379	BP-2	1	3	0.00813008
380	BP-2	1	4	0.00869565
381	BP-2	1	5	0.010101
382	BP-2	1	6	0.010101
383	BP-2	1	7	0.00909091
384	BP-2	1	8	0.00847458
385	BP-2	1	9	0.00854701
386	BP-2	1	10	0.00806452
387	BP-2	2	1	0.00952381
388	BP-2	2	2	0.00952381
389	BP-2	2	3	0.00952381
390	BP-2	2	4	0.0114943
391	BP-2	2	5	0.00990099
392	BP-2	2	6	0.0108696
393	BP-2	2	7	0.0105263
394	BP-2	2	8	0.00909091
395	BP-2	2	9	0.00952381
396	BP-2	2	10	0.00833333
397	BP-2	2	11	0.00917431
398	BP-2	2	12	0.00826446
399	BP-2	2	13	0.0116279
400	BP-2	2	14	0.00970874
401	BP-2	2	15	0.00990099
402	BP-2	2	16	0.0111111
403	BP-2	2	17	0.00900901
404	BP-2	2	18	0.00925926
405	BP-2	3	1	0.0113636
406	BP-2	3	2	0.0102041
407	BP-2	3	3	0.00819672
408	BP-2	3	4	0.0111111
409	BP-2	3	5	0.0102041
410	BP-2	3	6	0.00884956
411	BP-2	3	7	0.0103093
412	BP-2	3	8	0.00943396
413	BP-2	3	9	0.00757576
414	BP-2	3	10	0.00990099
415	BP-2	3	11	0.0102041
416	BP-2	3	12	0.00980392
417	BP-2	3	13	0.00952381
418	BP-2	3	14	0.00909091
419	BP-2	3	15	0.00952381
420	BP-2	3	16	0.0103093
421	BP-2	4	1	0.0113636
422	BP-2	4	2	0.0111111
423	BP-2	4	3	0.00840336
424	BP-2	4	4	0.010101
425	BP-2	4	5	0.0111111
426	BP-2	4	6	0.0111111
427	BP-2	4	7	0.00952381
428	BP-2	4	8	0.01
429	BP-2	4	9	0.0102041
430	BP-2	4	10	0.0111111
431	BP-2	4	11	0.0123457
432	BP-2	4	12	0.0106383
433	BP-2	5	1	0.0078125
434	BP-2	5	2	0.0106383
435	BP-2	5	3	0.00909091
436	BP-2	5	4	0.0121951
437	BP-2	5	5	0.0121951
438	BP-2	5	6	0.01
439	BP-2	5	7	0.00952381
440	BP-2	5	8	0.0121951
441	BP-2	5	9	0.00833333
442	BP-2	5	10	0.00900901
443	BP-2	5	11	0.00833333
444	BP-2	5	12	0.00892857
445	BP-2	5	13	0.008
446	BP-2	5	14	0.0105263
447	BP-2	5	15	0.0108696
448	BP-2	5	16	0.00769231
449	BP-2	6	1	0.0111111
450	BP-2	6	2	0.01
451	BP-2	6	3	0.00952381
452	BP-2	6	4	0.00833333
453	BP-2	6	5	0.00909091
454	BP-2	6	6	0.00925926
455	BP-2	6	7	0.0105263
456	BP-2	6	8	0.00952381
457	BP-2	6	9	0.00909091
458	BP-2	6	10	0.0105263
459	BP-2	6	11	0.0117647
460	BP-2	6	12	0.0108696
461	BP-2	6	13	0.00833333
462	BP-2	6	14	0.00869565
463	BP-2	6	15	0.00909091
464	BP-2	6	16	0.01
465	BP-2	7	1	0.01
466	BP-2	7	2	0.0105263
467	BP-2	7	3	0.0142857
468	BP-2	7	4	0.0108696
469	BP-2	7	5	0.008
470	BP-2	7	6	0.00869565
471	BP-2	7	7	0.00869565
472	BP-2	7	8	0.0106383
473	BP-2	7	9	0.00909091
474	BP-2	7	10	0.00892857
475	BP-2	7	11	0.00980392
476	BP-2	7	12	0.011236
477	BP-2	7	13	0.00862069
478	BP-2	7	14	0.011236
479	BP-2	7	15	0.00952381
480	BP-2	7	16	0.010101
481	BP-2	8	1	0.00869565
482	BP-2	8	2	0.0106383
483	BP-2	8	3	0.00952381
484	BP-2	8	4	0.0104167
485	BP-2	8	5	0.00925926
486	BP-2	8	6	0.0142857
487	BP-2	8	7	0.00952381
488	BP-2	8	8	0.00826446
489	BP-2	8	9	0.00806452
490	BP-2	8	10	0.00917431
491	BP-2	8	11	0.00961539
492	BP-2	8	12	0.0108696
493	BP-2	8	13	0.00952381
494	BP-2	8	14	0.0104167
495	BP-2	8	15	0.00819672
496	BP-2	9	1	0.00909091
497	BP-2	9	2	0.01
498	BP-2	9	3	0.00961539
499	BP-2	9	4	0.00892857
500	BP-2	9	5	0.00961539
501	BP-2	9	6	0.01
502	BP-2	9	7	0.00826446
503	BP-2	9	8	0.00917431
504	BP-2	9	9	0.00775194
505	BP-2	9	10	0.00943396
506	BP-2	9	11	0.00925926
507	BP-2	9	12	0.00847458
508	BP-2	9	13	0.00990099
509	BP-2	9	14	0.00763359
510	BP-2	9	15	0.00925926
511	BP-2	10	1	0.00917431
512	BP-2	10	2	0.00952381
513	BP-2	10	3	0.00925926
514	BP-2	10	4	0.010989
515	BP-2	10	5	0.00833333
516	BP-2	10	6	0.00934579
517	BP-2	10	7	0.00917431
518	BP-2	10	8	0.00847458
519	BP-2	10	9	0.00909091
520	BP-2	10	10	0.00990099
521	BP-2	10	11	0.00934579
522	BP-2	10	12	0.00869565
523	BP-2	10	13	0.00854701
524	BP-2	10	14	0.010989
525	BP-3	1	1	0.00934579
526	BP-3	1	2	0.00900901
527	BP-3	1	3	0.00943396
528	BP-3	1	4	0.00877193
529	BP-3	1	5	0.00961539
530	BP-3	1	6	0.00793651
531	BP-3	1	7	0.00917431
532	BP-3	1	8	0.00854701
533	BP-3	1	9	0.00884956
534	BP-3	1	10	0.00724638
535	BP-3	1	11	0.00826446
536	BP-3	1	12	0.00833333
537	BP-3	1	13	0.00641026
538	BP-3	1	14	0.00666667
539	BP-3	2	1	0.01
540	BP-3	2	2	0.0104167
541	BP-3	2	3	0.0108696
542	BP-3	2	4	0.01
543	BP-3	2	5	0.011236
544	BP-3	2	6	0.0117647
545	BP-3	2	7	0.0119048
546	BP-3	2	8	0.0113636
547	BP-3	2	9	0.011236
548	BP-3	2	10	0.0111111
549	BP-3	2	11	0.00952381
550	BP-3	2	12	0.0111111
551	BP-3	2	13	0.0138889
552	BP-3	2	14	0.01
553	BP-3	2	15	0.0111111
554	BP-3	2	16	0.011236
555	BP-3	2	17	0.0128205
556	BP-3	2	18	0.0125
557	BP-3	2	19	0.0111111
558	BP-3	2	20	0.0111111
559	BP-3	2	21	0.0111111
560	BP-3	3	1	0.0111111
561	BP-3	3	2	0.00952381
562	BP-3	3	3	0.00943396
563	BP-3	3	4	0.00961539
564	BP-3	3	5	0.00970874
565	BP-3	3	6	0.0108696
566	BP-3	3	7	0.00990099
567	BP-3	3	8	0.00943396
568	BP-3	3	9	0.01
569	BP-3	3	10	0.01
570	BP-3	3	11	0.00869565
571	BP-3	3	12	0.00917431
572	BP-3	3	13	0.00847458
573	BP-3	3	14	0.00952381
574	BP-3	3	15	0.00909091
575	BP-3	3	16	0.00961539
576	BP-3	3	17	0.00826446
577	BP-3	4	1	0.00952381
578	BP-3	4	2	0.00714286
579	BP-3	4	3	0.00833333
580	BP-3	4	4	0.00869565
581	BP-3	4	5	0.00689655
582	BP-3	4	6	0.00943396
583	BP-3	4	7	0.00735294
584	BP-3	4	8	0.00826446
585	BP-3	4	9	0.00970874
586	BP-3	4	10	0.00917431
587	BP-3	4	11	0.00925926
588	BP-3	4	12	0.00840336
589	BP-3	4	13	0.0111111
590	BP-3	4	14	0.0106383
591	BP-3	4	15	0.0135135
592	BP-3	4	16	0.00961539
593	BP-3	4	17	0.00952381
594	BP-3	5	1	0.00952381
595	BP-3	5	2	0.00961539
596	BP-3	5	3	0.00900901
597	BP-3	5	4	0.00925926
598	BP-3	5	5	0.00900901
599	BP-3	5	6	0.00826446
600	BP-3	5	7	0.00787402
601	BP-3	5	8	0.010989
602	BP-3	5	9	0.0108696
603	BP-3	5	10	0.0104167
604	BP-3	5	11	0.01
605	BP-3	5	12	0.00689655
606	BP-3	5	13	0.0102041
607	BP-3	5	14	0.0108696
608	BP-3	5	15	0.00746269
609	BP-3	5	16	0.0108696
610	BP-3	5	17	0.00740741
611	BP-3	5	18	0.011236
612	BP-3	5	19	0.00900901
613	BP-3	5	20	0.00925926
614	BP-3	6	1	0.008
615	BP-3	6	2	0.00793651
616	BP-3	6	3	0.00900901
617	BP-3	6	4	0.00884956
618	BP-3	6	5	0.00961539
619	BP-3	6	6	0.00877193
620	BP-3	6	7	0.00847458
621	BP-3	6	8	0.00806452
622	BP-3	6	9	0.00909091
623	BP-3	6	10	0.00909091
624	BP-3	6	11	0.00806452
625	BP-3	6	12	0.00900901
626	BP-3	6	13	0.00833333
627	BP-3	6	14	0.00714286
628	BP-3	6	15	0.0909091
629	BP-3	7	1	0.0111111
630	BP-3	7	2	0.010989
631	BP-3	7	3	0.0125
632	BP-3	7	4	0.00961539
633	BP-3	7	5	0.0113636
634	BP-3	7	6	0.00840336
635	BP-3	7	7	0.00943396
636	BP-3	7	8	0.00746269
637	BP-3	7	9	0.0075188
638	BP-3	7	10	0.0108696
639	BP-3	7	11	0.00854701
640	BP-3	7	12	0.00819672
641	BP-3	7	13	0.00740741
642	BP-3	7	14	0.0106383
643	BP-3	7	15	0.008
644	BP-3	8	1	0.00917431
645	BP-3	8	2	0.0125
646	BP-3	8	3	0.0105263
647	BP-3	8	4	0.0104167
648	BP-3	8	5	0.0142857
649	BP-3	8	6	0.00952381
650	BP-3	8	7	0.011236
651	BP-3	8	8	0.0119048
652	BP-3	8	9	0.0125
653	BP-3	8	10	0.0153846
654	BP-3	8	11	0.0108696
655	BP-3	8	12	0.0133333
656	BP-3	8	13	0.0133333
657	BP-3	8	14	0.0111111
658	BP-3	8	15	0.00952381
659	BP-3	8	16	0.0116279
660	BP-3	8	17	0.0104167
661	BP-3	8	18	0.0121951
662	BP-3	9	1	0.00952381
663	BP-3	9	2	0.0111111
664	BP-3	9	3	0.0125
665	BP-3	9	4	0.010989
666	BP-3	9	5	0.0128205
667	BP-3	9	6	0.00909091
668	BP-3	9	7	0.0106383
669	BP-3	9	8	0.00847458
670	BP-3	9	9	0.00925926
671	BP-3	9	10	0.01
672	BP-3	9	11	0.01
673	BP-3	9	12	0.00877193
674	BP-3	9	13	0.0103093
675	BP-3	9	14	0.00847458
676	BP-3	9	15	0.0116279
677	BP-3	9	16	0.0104167
678	BP-3	9	17	0.0121951
679	BP-3	10	1	0.01
680	BP-3	10	2	0.0113636
681	BP-3	10	3	0.01
682	BP-3	10	4	0.00900901
683	BP-3	10	5	0.00961539
684	BP-3	10	6	0.011236
685	BP-3	10	7	0.0117647
686	BP-3	10	8	0.00980392
687	BP-3	10	9	0.00740741
688	BP-3	10	10	0.0108696
689	BP-3	10	11	0.0113636
690	BP-3	10	12	0.0104167
691	BP-3	10	13	0.0125
692	BP-3	10	14	0.0108696
693	BP-3	10	15	0.0125
694	BP-3	10	16	0.0107527
695	BP-4	1	1	0.00952381
696	BP-4	1	2	0.00909091
697	BP-4	1	3	0.00961539
698	BP-4	1	4	0.00909091
699	BP-4	1	5	0.0120482
700	BP-4	1	6	0.0111111
701	BP-4	1	7	0.01
702	BP-4	1	8	0.0107527
703	BP-4	1	9	0.00990099
704	BP-4	1	10	0.01
705	BP-4	1	11	0.00909091
706	BP-4	1	12	0.0107527
707	BP-4	1	13	0.01
708	BP-4	1	14	0.00909091
709	BP-4	1	15	0.0111111
710	BP-4	2	1	0.01
711	BP-4	2	2	0.0111111
712	BP-4	2	3	0.00769231
713	BP-4	2	4	0.008
714	BP-4	2	5	0.0078125
715	BP-4	2	6	0.0105263
716	BP-4	2	7	0.00952381
717	BP-4	2	8	0.00952381
718	BP-4	2	9	0.00925926
719	BP-4	2	10	0.0111111
720	BP-4	2	11	0.00769231
721	BP-4	2	12	0.00917431
722	BP-4	2	13	0.00952381
723	BP-4	2	14	0.00840336
724	BP-4	2	15	0.00869565
725	BP-4	2	16	0.00740741
726	BP-4	3	1	0.00952381
727	BP-4	3	2	0.00740741
728	BP-4	3	3	0.00840336
729	BP-4	3	4	0.00917431
730	BP-4	3	5	0.00961539
731	BP-4	3	6	0.00952381
732	BP-4	3	7	0.00869565
733	BP-4	3	8	0.0102041
734	BP-4	3	9	0.00952381
735	BP-4	3	10	0.00952381
736	BP-4	3	11	0.00990099
737	BP-4	3	12	0.0111111
738	BP-4	3	13	0.00840336
739	BP-4	3	14	0.0105263
740	BP-4	3	15	0.00740741
741	BP-4	3	16	0.008
742	BP-4	4	1	0.01
743	BP-4	4	2	0.01
744	BP-4	4	3	0.0133333
745	BP-4	4	4	0.0105263
746	BP-4	4	5	0.0117647
747	BP-4	4	6	0.0105263
748	BP-4	4	7	0.0111111
749	BP-4	4	8	0.0105263
750	BP-4	4	9	0.0111111
751	BP-4	4	10	0.0111111
752	BP-4	4	11	0.0111111
753	BP-4	4	12	0.00952381
754	BP-4	4	13	0.00909091
755	BP-4	4	14	0.00854701
756	BP-4	4	15	0.00833333
757	BP-4	4	16	0.00847458
758	BP-4	5	1	0.00952381
759	BP-4	5	2	0.00833333
760	BP-4	5	3	0.00952381
761	BP-4	5	4	0.00869565
762	BP-4	5	5	0.00952381
763	BP-4	5	6	0.00769231
764	BP-4	5	7	0.010989
765	BP-4	5	8	0.00925926
766	BP-4	5	9	0.00990099
767	BP-4	5	10	0.00909091
768	BP-4	5	11	0.00833333
769	BP-4	5	12	0.00909091
770	BP-4	5	13	0.00925926
771	BP-4	5	14	0.00990099
772	BP-4	5	15	0.00714286
773	BP-4	5	16	0.0078125
774	BP-4	6	1	0.00952381
775	BP-4	6	2	0.00869565
776	BP-4	6	3	0.00833333
777	BP-4	6	4	0.01
778	BP-4	6	5	0.00869565
779	BP-4	6	6	0.00952381
780	BP-4	6	7	0.00952381
781	BP-4	6	8	0.010989
782	BP-4	6	9	0.008
783	BP-4	6	10	0.00952381
784	BP-4	6	11	0.0105263
785	BP-4	6	12	0.0105263
786	BP-4	6	13	0.0105263
787	BP-4	6	14	0.00990099
788	BP-4	6	15	0.00909091
789	BP-4	6	16	0.01
790	BP-4	6	17	0.00909091
791	BP-4	6	18	0.00909091
792	BP-4	6	19	0.008
793	BP-4	6	20	0.00740741
794	BP-4	6	21	0.00740741
795	BP-4	7	1	0.00833333
796	BP-4	7	2	0.0125
797	BP-4	7	3	0.0111111
798	BP-4	7	4	0.00980392
799	BP-4	7	5	0.0111111
800	BP-4	7	6	0.0111111
801	BP-4	7	7	0.01
802	BP-4	7	8	0.0125
803	BP-4	7	9	0.0111111
804	BP-4	7	10	0.0111111
805	BP-4	7	11	0.0111111
806	BP-4	7	12	0.0111111
807	BP-4	7	13	0.0133333
808	BP-4	7	14	0.0111111
809	BP-4	7	15	0.00847458
810	BP-4	7	16	0.00909091
811	BP-4	7	17	0.00840336
812	BP-4	7	18	0.00909091
813	BP-4	8	1	0.00952381
814	BP-4	8	2	0.00952381
815	BP-4	8	3	0.0105263
816	BP-4	8	4	0.0117647
817	BP-4	8	5	0.0125
818	BP-4	8	6	0.0125
819	BP-4	8	7	0.01
820	BP-4	8	8	0.01
821	BP-4	8	9	0.00952381
822	BP-4	8	10	0.00952381
823	BP-4	8	11	0.0142857
824	BP-4	8	12	0.0125
825	BP-4	8	13	0.0111111
826	BP-4	8	14	0.0111111
827	BP-4	8	15	0.00909091
828	BP-4	8	16	0.00909091
829	BP-4	8	17	0.01
830	BP-4	9	1	0.0117647
831	BP-4	9	2	0.01
832	BP-4	9	3	0.0117647
833	BP-4	9	4	0.0105263
834	BP-4	9	5	0.0142857
835	BP-4	9	6	0.0111111
836	BP-4	9	7	0.01
837	BP-4	9	8	0.0142857
838	BP-4	9	9	0.01
839	BP-4	9	10	0.00869565
840	BP-4	9	11	0.00847458
841	BP-4	9	12	0.00833333
842	BP-4	9	13	0.00826446
843	BP-4	9	14	0.0111111
844	BP-4	9	15	0.0111111
845	BP-4	10	1	0.0111111
846	BP-4	10	2	0.01
847	BP-4	10	3	0.00952381
848	BP-4	10	4	0.0105263
849	BP-4	10	5	0.00869565
850	BP-4	10	6	0.0111111
851	BP-4	10	7	0.0111111
852	BP-4	10	8	0.0105263
853	BP-4	10	9	0.00952381
854	BP-4	10	10	0.00925926
855	BP-4	10	11	0.00833333
856	BP-5	1	1	0.00934579
857	BP-5	1	2	0.0111111
858	BP-5	1	3	0.0113636
859	BP-5	1	4	0.010101
860	BP-5	1	5	0.0111111
861	BP-5	1	6	0.0111111
862	BP-5	1	7	0.0111111
863	BP-5	1	8	0.0111111
864	BP-5	1	9	0.00909091
865	BP-5	1	10	0.0105263
866	BP-5	1	11	0.00900901
867	BP-5	1	12	0.00877193
868	BP-5	1	13	0.0105263
869	BP-5	1	14	0.0105263
870	BP-5	1	15	0.01
871	BP-5	1	16	0.00714286
872	BP-5	1	17	0.00740741
873	BP-5	2	1	0.01
874	BP-5	2	2	0.00833333
875	BP-5	2	3	0.0070922
876	BP-5	2	4	0.00961539
877	BP-5	2	5	0.00833333
878	BP-5	2	6	0.00740741
879	BP-5	2	7	0.00909091
880	BP-5	2	8	0.00909091
881	BP-5	2	9	0.00714286
882	BP-5	2	10	0.00869565
883	BP-5	2	11	0.00909091
884	BP-5	3	1	0.01
885	BP-5	3	2	0.00909091
886	BP-5	3	3	0.0128205
887	BP-5	3	4	0.0111111
888	BP-5	3	5	0.0111111
889	BP-5	3	6	0.0111111
890	BP-5	3	7	0.00961539
891	BP-5	3	8	0.0104167
892	BP-5	3	9	0.010101
893	BP-5	3	10	0.00909091
894	BP-5	3	11	0.0105263
895	BP-5	3	12	0.00909091
896	BP-5	3	13	0.0102041
897	BP-5	3	14	0.008
898	BP-5	3	15	0.00925926
899	BP-5	4	1	0.0105263
900	BP-5	4	2	0.0117647
901	BP-5	4	3	0.0117647
902	BP-5	4	4	0.00952381
903	BP-5	4	5	0.00925926
904	BP-5	4	6	0.011236
905	BP-5	4	7	0.00714286
906	BP-5	4	8	0.0142857
907	BP-5	4	9	0.0136986
908	BP-5	4	10	0.00952381
909	BP-5	4	11	0.010989
910	BP-5	4	12	0.0105263
911	BP-5	4	13	0.0108696
912	BP-5	4	14	0.00909091
913	BP-5	4	15	0.00813008
914	BP-5	4	16	0.00854701
915	BP-5	4	17	0.00833333
916	BP-5	5	1	0.0111111
917	BP-5	5	2	0.00925926
918	BP-5	5	3	0.00877193
919	BP-5	5	4	0.0102041
920	BP-5	5	5	0.011236
921	BP-5	5	6	0.0078125
922	BP-5	5	7	0.0105263
923	BP-5	5	8	0.00952381
924	BP-5	5	9	0.00877193
925	BP-5	5	10	0.00925926
926	BP-5	5	11	0.00775194
927	BP-5	5	12	0.00925926
928	BP-5	5	13	0.00833333
929	BP-5	6	1	0.010989
930	BP-5	6	2	0.00952381
931	BP-5	6	3	0.00909091
932	BP-5	6	4	0.00909091
933	BP-5	6	5	0.00900901
934	BP-5	6	6	0.00909091
935	BP-5	6	7	0.0107527
936	BP-5	6	8	0.0105263
937	BP-5	6	9	0.00925926
938	BP-5	6	10	0.00980392
939	BP-5	6	11	0.00793651
940	BP-5	6	12	0.0111111
941	BP-5	6	13	0.00877193
942	BP-5	7	1	0.0128205
943	BP-5	7	2	0.0108696
944	BP-5	7	3	0.0111111
945	BP-5	7	4	0.0106383
946	BP-5	7	5	0.0104167
947	BP-5	7	6	0.0107527
948	BP-5	7	7	0.0126582
949	BP-5	7	8	0.0111111
950	BP-5	7	9	0.011236
951	BP-5	8	1	0.00714286
952	BP-5	8	2	0.010989
953	BP-5	8	3	0.012987
954	BP-5	8	4	0.010989
955	BP-5	8	5	0.0108696
956	BP-5	8	6	0.011236
957	BP-5	8	7	0.01
958	BP-5	8	8	0.0108696
959	BP-5	8	9	0.010989
960	BP-5	8	10	0.00869565
961	BP-5	8	11	0.00854701
962	BP-5	8	12	0.00813008
963	BP-5	8	13	0.00847458
964	BP-5	8	14	0.00714286
965	BP-5	9	1	0.00833333
966	BP-5	9	2	0.008
967	BP-5	9	3	0.0128205
968	BP-5	9	4	0.00909091
969	BP-5	9	5	0.0120482
970	BP-5	9	6	0.00970874
971	BP-5	9	7	0.0117647
972	BP-5	9	8	0.00869565
973	BP-5	9	9	0.00961539
974	BP-5	9	10	0.0123457
975	BP-5	9	11	0.00990099
976	BP-5	9	12	0.0111111
977	BP-5	9	13	0.00952381
978	BP-5	9	14	0.0116279
979	BP-5	9	15	0.00813008
980	BP-5	9	16	0.00934579
981	BP-5	9	17	0.00900901
982	BP-5	9	18	0.00826446
983	BP-5	10	1	0.01
984	BP-5	10	2	0.00952381
985	BP-5	10	3	0.00869565
986	BP-5	10	4	0.008
987	BP-5	10	5	0.00869565
988	BP-5	10	6	0.00769231
989	BP-5	10	7	0.00833333
990	BP-5	10	8	0.0111111
991	BP-5	10	9	0.0111111
992	BP-5	10	10	0.0111111
993	BP-5	10	11	0.00909091
994	BP-5	10	12	0.00909091
995	BP-5	10	13	0.00909091
996	BP-5	10	14	0.0105263
997	BP-5	10	15	0.01
998	BP-5	10	16	0.01
999	MKN2-1	1	1	0.00714286
1000	MKN2-1	1	2	0.0185185
1001	MKN2-1	1	3	0.0166667
1002	MKN2-1	1	4	0.0128205
1003	MKN2-1	1	5	0.0140845
1004	MKN2-1	1	6	0.00917431
1005	MKN2-1	1	7	0.00625
1006	MKN2-1	1	8	0.00699301
1007	MKN2-1	1	9	0.00900901
1008	MKN2-1	1	10	0.0113636
1009	MKN2-1	1	11	0.0147059
1010	MKN2-1	1	12	0.0384615
1011	MKN2-1	1	13	0.00892857
1012	MKN2-1	1	14	0.010989
1013	MKN2-1	1	15	0.0172414
1014	MKN2-1	1	16	0.0119048
1015	MKN2-1	1	17	0.011236
1016	MKN2-1	1	18	0.012987
1017	MKN2-1	1	19	0.0140845
1018	MKN2-1	1	20	0.0114943
1019	MKN2-1	1	21	0.011236
1020	MKN2-1	1	22	0.0142857
1021	MKN2-1	1	23	0.00980392
1022	MKN2-1	1	24	0.00952381
1023	MKN2-1	1	25	0.0102041
1024	MKN2-1	1	26	0.0128205
1025	MKN2-1	1	27	0.0117647
1026	MKN2-1	1	28	0.00952381
1027	MKN2-1	1	29	0.00666667
1028	MKN2-1	2	1	0.0147059
1029	MKN2-1	2	2	0.0149254
1030	MKN2-1	2	3	0.0344828
1031	MKN2-1	2	4	0.00704225
1032	MKN2-1	2	5	0.016129
1033	MKN2-1	2	6	0.0227273
1034	MKN2-1	2	7	0.00900901
1035	MKN2-1	2	8	0.011236
1036	MKN2-1	2	9	0.00769231
1037	MKN2-1	2	10	0.00892857
1038	MKN2-1	2	11	0.00980392
1039	MKN2-1	2	12	0.015873
1040	MKN2-1	2	13	0.0078125
1041	MKN2-1	2	14	0.0107527
1042	MKN2-1	2	15	0.00833333
1043	MKN2-1	2	16	0.00884956
1044	MKN2-1	2	17	0.010989
1045	MKN2-1	2	18	0.00763359
1046	MKN2-1	2	19	0.0119048
1047	MKN2-1	2	20	0.00909091
1048	MKN2-1	2	21	0.0125
1049	MKN2-1	2	22	0.0117647
1050	MKN2-1	2	23	0.0111111
1051	MKN2-1	2	24	0.00909091
1052	MKN2-1	2	25	0.00980392
1053	MKN2-1	2	26	0.0147059
1054	MKN2-1	2	27	0.0121951
1055	MKN2-1	2	28	0.01
1056	MKN2-1	2	29	0.016129
1057	MKN2-1	3	1	0.00952381
1058	MKN2-1	3	2	0.0113636
1059	MKN2-1	3	3	0.00900901
1060	MKN2-1	3	4	0.0111111
1061	MKN2-1	3	5	0.0114943
1062	MKN2-1	3	6	0.0131579
1063	MKN2-1	3	7	0.0125
1064	MKN2-1	3	8	0.0140845
1065	MKN2-1	3	9	0.0142857
1066	MKN2-1	3	10	0.02
1067	MKN2-1	3	11	0.0142857
1068	MKN2-1	3	12	0.00892857
1069	MKN2-1	3	13	0.00925926
1070	MKN2-1	3	14	0.0107527
1071	MKN2-1	3	15	0.0105263
1072	MKN2-1	3	16	0.0116279
1073	MKN2-1	3	17	0.0107527
1074	MKN2-1	3	18	0.0111111
1075	MKN2-1	3	19	0.0108696
1076	MKN2-1	3	20	0.0138889
1077	MKN2-1	3	21	0.0128205
1078	MKN2-1	3	22	0.00847458
1079	MKN2-1	3	23	0.00689655
1080	MKN2-1	3	24	0.0113636
1081	MKN2-1	3	25	0.0102041
1082	MKN2-1	3	26	0.00990099
1083	MKN2-1	3	27	0.010101
1084	MKN2-1	3	28	0.00925926
1085	MKN2-1	3	29	0.0117647
1086	MKN2-1	3	30	0.0108696
1087	MKN2-1	4	1	0.00909091
1088	MKN2-1	4	2	0.00617284
1089	MKN2-1	4	3	0.00606061
1090	MKN2-1	4	4	0.00909091
1091	MKN2-1	4	5	0.00952381
1092	MKN2-1	4	6	0.00925926
1093	MKN2-1	4	7	0.00892857
1094	MKN2-1	4	8	0.00884956
1095	MKN2-1	4	9	0.0107527
1096	MKN2-1	4	10	0.011236
1097	MKN2-1	4	11	0.0105263
1098	MKN2-1	4	12	0.00990099
1099	MKN2-1	4	13	0.0107527
1100	MKN2-1	4	14	0.00909091
1101	MKN2-1	4	15	0.0114943
1102	MKN2-1	4	16	0.0126582
1103	MKN2-1	4	17	0.0133333
1104	MKN2-1	4	18	0.00666667
1105	MKN2-1	4	19	0.0181818
1106	MKN2-1	4	20	0.00909091
1107	MKN2-1	4	21	0.0106383
1108	MKN2-1	4	22	0.0119048
1109	MKN2-1	4	23	0.00943396
1110	MKN2-1	4	24	0.01
1111	MKN2-1	4	25	0.0107527
1112	MKN2-1	4	26	0.00847458
1113	MKN2-1	4	27	0.00980392
1114	MKN2-1	4	28	0.00909091
1115	MKN2-1	4	29	0.0103093
1116	MKN2-1	4	30	0.015873
1117	MKN2-1	4	31	0.0142857
1118	MKN2-1	5	1	0.0116279
1119	MKN2-1	5	2	0.02
1120	MKN2-1	5	3	0.00757576
1121	MKN2-1	5	4	0.0116279
1122	MKN2-1	5	5	0.0153846
1123	MKN2-1	5	6	0.015873
1124	MKN2-1	5	7	0.0142857
1125	MKN2-1	5	8	0.0138889
1126	MKN2-1	5	9	0.00869565
1127	MKN2-1	5	10	0.016129
1128	MKN2-1	5	11	0.0125
1129	MKN2-1	5	12	0.0111111
1130	MKN2-1	5	13	0.00869565
1131	MKN2-1	5	14	0.00793651
1132	MKN2-1	5	15	0.00877193
1133	MKN2-1	5	16	0.011236
1134	MKN2-1	5	17	0.00813008
1135	MKN2-1	5	18	0.00869565
1136	MKN2-1	5	19	0.00689655
1137	MKN2-1	5	20	0.00833333
1138	MKN2-1	5	21	0.0125
1139	MKN2-1	5	22	0.00943396
1140	MKN2-1	5	23	0.0117647
1141	MKN2-1	5	24	0.0128205
1142	MKN2-1	5	25	0.0166667
1143	MKN2-1	6	1	0.00819672
1144	MKN2-1	6	2	0.00990099
1145	MKN2-1	6	3	0.0117647
1146	MKN2-1	6	4	0.0142857
1147	MKN2-1	6	5	0.0106383
1148	MKN2-1	6	6	0.0102041
1149	MKN2-1	6	7	0.0078125
1150	MKN2-1	6	8	0.00943396
1151	MKN2-1	6	9	0.00952381
1152	MKN2-1	6	10	0.00917431
1153	MKN2-1	6	11	0.0128205
1154	MKN2-1	6	12	0.0111111
1155	MKN2-1	6	13	0.02
1156	MKN2-1	6	14	0.0163934
1157	MKN2-1	6	15	0.00892857
1158	MKN2-1	6	16	0.00909091
1159	MKN2-1	6	17	0.0172414
1160	MKN2-1	6	18	0.0117647
1161	MKN2-1	6	19	0.0169492
1162	MKN2-1	6	20	0.00892857
1163	MKN2-1	7	1	0.00925926
1164	MKN2-1	7	2	0.0106383
1165	MKN2-1	7	3	0.0117647
1166	MKN2-1	7	4	0.00980392
1167	MKN2-1	7	5	0.010989
1168	MKN2-1	7	6	0.00925926
1169	MKN2-1	7	7	0.0116279
1170	MKN2-1	7	8	0.00909091
1171	MKN2-1	7	9	0.00980392
1172	MKN2-1	7	10	0.011236
1173	MKN2-1	7	11	0.0117647
1174	MKN2-1	7	12	0.00990099
1175	MKN2-1	7	13	0.01
1176	MKN2-1	7	14	0.0104167
1177	MKN2-1	7	15	0.00819672
1178	MKN2-1	7	16	0.00970874
1179	MKN2-1	7	17	0.0104167
1180	MKN2-1	7	18	0.00980392
1181	MKN2-1	7	19	0.00862069
1182	MKN2-1	7	20	0.00925926
1183	MKN2-1	7	21	0.00925926
1184	MKN2-1	7	22	0.012987
1185	MKN2-1	7	23	0.00961539
1186	MKN2-1	7	24	0.00925926
1187	MKN2-1	7	25	0.00980392
1188	MKN2-1	7	26	0.0120482
1189	MKN2-1	7	27	0.0121951
1190	MKN2-1	7	28	0.0135135
1191	MKN2-1	7	29	0.0104167
1192	MKN2-1	8	1	0.0107527
1193	MKN2-1	8	2	0.0116279
1194	MKN2-1	8	3	0.0104167
1195	MKN2-1	8	4	0.0117647
1196	MKN2-1	8	5	0.00900901
1197	MKN2-1	8	6	0.010101
1198	MKN2-1	8	7	0.00970874
1199	MKN2-1	8	8	0.0114943
1200	MKN2-1	8	9	0.0147059
1201	MKN2-1	8	10	0.0102041
1202	MKN2-1	8	11	0.0113636
1203	MKN2-1	8	12	0.011236
1204	MKN2-1	8	13	0.0126582
1205	MKN2-1	8	14	0.0128205
1206	MKN2-1	8	15	0.00892857
1207	MKN2-1	8	16	0.0128205
1208	MKN2-1	8	17	0.0113636
1209	MKN2-1	8	18	0.0104167
1210	MKN2-1	8	19	0.00934579
1211	MKN2-1	8	20	0.0121951
1212	MKN2-1	8	21	0.00970874
1213	MKN2-1	8	22	0.0104167
1214	MKN2-1	8	23	0.0106383
1215	MKN2-1	8	24	0.010989
1216	MKN2-1	8	25	0.0128205
1217	MKN2-1	8	26	0.0104167
1218	MKN2-1	8	27	0.01
1219	MKN2-1	8	28	0.0107527
1220	MKN2-1	8	29	0.00877193
1221	MKN2-1	8	30	0.00980392
1222	MKN2-1	8	31	0.00900901
1223	MKN2-1	8	32	0.0147059
1224	MKN2-1	9	1	0.010989
1225	MKN2-1	9	2	0.0114943
1226	MKN2-1	9	3	0.0116279
1227	MKN2-1	9	4	0.00869565
1228	MKN2-1	9	5	0.0106383
1229	MKN2-1	9	6	0.0113636
1230	MKN2-1	9	7	0.00961539
1231	MKN2-1	9	8	0.00980392
1232	MKN2-1	9	9	0.0102041
1233	MKN2-1	9	10	0.011236
1234	MKN2-1	9	11	0.0102041
1235	MKN2-1	9	12	0.0107527
1236	MKN2-1	9	13	0.00819672
1237	MKN2-1	9	14	0.00961539
1238	MKN2-1	9	15	0.00826446
1239	MKN2-1	9	16	0.0102041
1240	MKN2-1	9	17	0.011236
1241	MKN2-1	9	18	0.00909091
1242	MKN2-1	9	19	0.01
1243	MKN2-1	9	20	0.00925926
1244	MKN2-1	9	21	0.011236
1245	MKN2-1	9	22	0.010989
1246	MKN2-1	9	23	0.0102041
1247	MKN2-1	9	24	0.0172414
1248	MKN2-1	9	25	0.0116279
1249	MKN2-1	9	26	0.00917431
1250	MKN2-1	9	27	0.00763359
1251	MKN2-1	9	28	0.00917431
1252	MKN2-1	9	29	0.00819672
1253	MKN2-1	9	30	0.0102041
1254	MKN2-1	10	1	0.00877193
1255	MKN2-1	10	2	0.0102041
1256	MKN2-1	10	3	0.00980392
1257	MKN2-1	10	4	0.00847458
1258	MKN2-1	10	5	0.00925926
1259	MKN2-1	10	6	0.00892857
1260	MKN2-1	10	7	0.0113636
1261	MKN2-1	10	8	0.01
1262	MKN2-1	10	9	0.011236
1263	MKN2-1	10	10	0.0111111
1264	MKN2-1	10	11	0.00980392
1265	MKN2-1	10	12	0.00892857
1266	MKN2-1	10	13	0.00990099
1267	MKN2-1	10	14	0.0113636
1268	MKN2-1	10	15	0.00943396
1269	MKN2-1	10	16	0.0111111
1270	MKN2-1	10	17	0.0105263
1271	MKN2-1	10	18	0.0113636
1272	MKN2-1	10	19	0.0114943
1273	MKN2-1	10	20	0.00980392
1274	MKN2-1	10	21	0.012987
1275	MKN2-1	10	22	0.00900901
1276	MKN2-1	10	23	0.0135135
1277	MKN2-2	1	1	0.0102041
1278	MKN2-2	1	2	0.00884956
1279	MKN2-2	1	3	0.010101
1280	MKN2-2	1	4	0.0116279
1281	MKN2-2	1	5	0.00787402
1282	MKN2-2	1	6	0.0104167
1283	MKN2-2	1	7	0.00724638
1284	MKN2-2	1	8	0.00833333
1285	MKN2-2	1	9	0.00775194
1286	MKN2-2	1	10	0.00877193
1287	MKN2-2	1	11	0.00826446
1288	MKN2-2	1	12	0.00869565
1289	MKN2-2	1	13	0.00787402
1290	MKN2-2	1	14	0.00917431
1291	MKN2-2	1	15	0.00840336
1292	MKN2-2	1	16	0.00819672
1293	MKN2-2	1	17	0.0078125
1294	MKN2-2	1	18	0.00769231
1295	MKN2-2	1	19	0.00869565
1296	MKN2-2	1	20	0.00862069
1297	MKN2-2	1	21	0.00724638
1298	MKN2-2	1	22	0.00869565
1299	MKN2-2	1	23	0.00952381
1300	MKN2-2	1	24	0.00813008
1301	MKN2-2	1	25	0.00636943
1302	MKN2-2	1	26	0.00980392
1303	MKN2-2	1	27	0.00952381
1304	MKN2-2	1	28	0.00925926
1305	MKN2-2	1	29	0.0078125
1306	MKN2-2	2	1	0.0212766
1307	MKN2-2	2	2	0.0108696
1308	MKN2-2	2	3	0.0102041
1309	MKN2-2	2	4	0.00840336
1310	MKN2-2	2	5	0.00787402
1311	MKN2-2	2	6	0.00769231
1312	MKN2-2	2	7	0.0107527
1313	MKN2-2	2	8	0.0119048
1314	MKN2-2	2	9	0.0123457
1315	MKN2-2	2	10	0.0128205
1316	MKN2-2	2	11	0.0144928
1317	MKN2-2	2	12	0.0153846
1318	MKN2-2	2	13	0.00952381
1319	MKN2-2	2	14	0.00909091
1320	MKN2-2	2	15	0.0102041
1321	MKN2-2	2	16	0.0104167
1322	MKN2-2	2	17	0.00917431
1323	MKN2-2	2	18	0.00763359
1324	MKN2-2	2	19	0.00689655
1325	MKN2-2	2	20	0.00892857
1326	MKN2-2	2	21	0.00653595
1327	MKN2-2	2	22	0.00909091
1328	MKN2-2	2	23	0.00943396
1329	MKN2-2	2	24	0.00625
1330	MKN2-2	2	25	0.00847458
1331	MKN2-2	2	26	0.00840336
1332	MKN2-2	2	27	0.00724638
1333	MKN2-2	2	28	0.00943396
1334	MKN2-2	2	29	0.00869565
1335	MKN2-2	2	30	0.00787402
1336	MKN2-2	2	31	0.00735294
1337	MKN2-2	2	32	0.0125
1338	MKN2-2	3	1	0.00769231
1339	MKN2-2	3	2	0.00819672
1340	MKN2-2	3	3	0.0105263
1341	MKN2-2	3	4	0.00724638
1342	MKN2-2	3	5	0.00847458
1343	MKN2-2	3	6	0.00943396
1344	MKN2-2	3	7	0.00609756
1345	MKN2-2	3	8	0.00757576
1346	MKN2-2	3	9	0.00806452
1347	MKN2-2	3	10	0.0075188
1348	MKN2-2	3	11	0.00740741
1349	MKN2-2	3	12	0.00862069
1350	MKN2-2	3	13	0.0151515
1351	MKN2-2	3	14	0.00934579
1352	MKN2-2	3	15	0.00884956
1353	MKN2-2	3	16	0.00892857
1354	MKN2-2	3	17	0.00934579
1355	MKN2-2	3	18	0.0111111
1356	MKN2-2	3	19	0.0113636
1357	MKN2-2	3	20	0.0125
1358	MKN2-2	3	21	0.00943396
1359	MKN2-2	3	22	0.00847458
1360	MKN2-2	3	23	0.0131579
1361	MKN2-2	3	24	0.0138889
1362	MKN2-2	3	25	0.02
1363	MKN2-2	4	1	0.0075188
1364	MKN2-2	4	2	0.0102041
1365	MKN2-2	4	3	0.00806452
1366	MKN2-2	4	4	0.00704225
1367	MKN2-2	4	5	0.00819672
1368	MKN2-2	4	6	0.0108696
1369	MKN2-2	4	7	0.00862069
1370	MKN2-2	4	8	0.0120482
1371	MKN2-2	4	9	0.0103093
1372	MKN2-2	4	10	0.00724638
1373	MKN2-2	4	11	0.00763359
1374	MKN2-2	4	12	0.0075188
1375	MKN2-2	4	13	0.00819672
1376	MKN2-2	4	14	0.00714286
1377	MKN2-2	4	15	0.00869565
1378	MKN2-2	4	16	0.00840336
1379	MKN2-2	4	17	0.00793651
1380	MKN2-2	4	18	0.00819672
1381	MKN2-2	4	19	0.00704225
1382	MKN2-2	4	20	0.0107527
1383	MKN2-2	4	21	0.0102041
1384	MKN2-2	4	22	0.00900901
1385	MKN2-2	4	23	0.00813008
1386	MKN2-2	4	24	0.00840336
1387	MKN2-2	4	25	0.00826446
1388	MKN2-2	4	26	0.0104167
1389	MKN2-2	4	27	0.00925926
1390	MKN2-2	4	28	0.0114943
1391	MKN2-2	4	29	0.0123457
1392	MKN2-2	4	30	0.0102041
1393	MKN2-2	4	31	0.0126582
1394	MKN2-2	4	32	0.0128205
1395	MKN2-2	5	1	0.00917431
1396	MKN2-2	5	2	0.0142857
1397	MKN2-2	5	3	0.00900901
1398	MKN2-2	5	4	0.00877193
1399	MKN2-2	5	5	0.00970874
1400	MKN2-2	5	6	0.00925926
1401	MKN2-2	5	7	0.00980392
1402	MKN2-2	5	8	0.00952381
1403	MKN2-2	5	9	0.0102041
1404	MKN2-2	5	10	0.00862069
1405	MKN2-2	5	11	0.00917431
1406	MKN2-2	5	12	0.00862069
1407	MKN2-2	5	13	0.0102041
1408	MKN2-2	5	14	0.0117647
1409	MKN2-2	5	15	0.00862069
1410	MKN2-2	5	16	0.00961539
1411	MKN2-2	5	17	0.00694444
1412	MKN2-2	5	18	0.00729927
1413	MKN2-2	5	19	0.00636943
1414	MKN2-2	5	20	0.00925926
1415	MKN2-2	5	21	0.00970874
1416	MKN2-2	6	1	0.00862069
1417	MKN2-2	6	2	0.00943396
1418	MKN2-2	6	3	0.00909091
1419	MKN2-2	6	4	0.00793651
1420	MKN2-2	6	5	0.0113636
1421	MKN2-2	6	6	0.00787402
1422	MKN2-2	6	7	0.0181818
1423	MKN2-2	6	8	0.00990099
1424	MKN2-2	6	9	0.0121951
1425	MKN2-2	6	10	0.00980392
1426	MKN2-2	6	11	0.00943396
1427	MKN2-2	6	12	0.0107527
1428	MKN2-2	6	13	0.0119048
1429	MKN2-2	6	14	0.00900901
1430	MKN2-2	6	15	0.00819672
1431	MKN2-2	6	16	0.0107527
1432	MKN2-2	6	17	0.0102041
1433	MKN2-2	6	18	0.00763359
1434	MKN2-2	6	19	0.00847458
1435	MKN2-2	6	20	0.008
1436	MKN2-2	6	21	0.0106383
1437	MKN2-2	6	22	0.00735294
1438	MKN2-2	6	23	0.00970874
1439	MKN2-2	6	24	0.0121951
1440	MKN2-2	6	25	0.0078125
1441	MKN2-2	6	26	0.00990099
1442	MKN2-2	7	1	0.010101
1443	MKN2-2	7	2	0.0107527
1444	MKN2-2	7	3	0.00813008
1445	MKN2-2	7	4	0.0102041
1446	MKN2-2	7	5	0.010989
1447	MKN2-2	7	6	0.00862069
1448	MKN2-2	7	7	0.0102041
1449	MKN2-2	7	8	0.0111111
1450	MKN2-2	7	9	0.00970874
1451	MKN2-2	7	10	0.00833333
1452	MKN2-2	7	11	0.011236
1453	MKN2-2	7	12	0.00806452
1454	MKN2-2	7	13	0.00806452
1455	MKN2-2	7	14	0.00740741
1456	MKN2-2	7	15	0.00884956
1457	MKN2-2	7	16	0.00943396
1458	MKN2-2	7	17	0.00746269
1459	MKN2-2	7	18	0.00787402
1460	MKN2-2	7	19	0.00934579
1461	MKN2-2	7	20	0.0102041
1462	MKN2-2	7	21	0.00970874
1463	MKN2-2	7	22	0.0140845
1464	MKN2-2	8	1	0.00934579
1465	MKN2-2	8	2	0.00847458
1466	MKN2-2	8	3	0.00961539
1467	MKN2-2	8	4	0.00763359
1468	MKN2-2	8	5	0.00892857
1469	MKN2-2	8	6	0.00990099
1470	MKN2-2	8	7	0.0078125
1471	MKN2-2	8	8	0.00793651
1472	MKN2-2	8	9	0.00943396
1473	MKN2-2	8	10	0.00900901
1474	MKN2-2	8	11	0.00613497
1475	MKN2-2	8	12	0.00675676
1476	MKN2-2	8	13	0.0121951
1477	MKN2-2	8	14	0.00892857
1478	MKN2-2	8	15	0.0666667
1479	MKN2-2	8	16	0.00943396
1480	MKN2-2	8	17	0.010989
1481	MKN2-2	8	18	0.0116279
1482	MKN2-2	8	19	0.0131579
1483	MKN2-2	8	20	0.0120482
1484	MKN2-2	8	21	0.0147059
1485	MKN2-2	8	22	0.0227273
1486	MKN2-2	8	23	0.0107527
1487	MKN2-2	9	1	0.00892857
1488	MKN2-2	9	2	0.00952381
1489	MKN2-2	9	3	0.010989
1490	MKN2-2	9	4	0.0119048
1491	MKN2-2	9	5	0.00917431
1492	MKN2-2	9	6	0.0104167
1493	MKN2-2	9	7	0.00980392
1494	MKN2-2	9	8	0.0142857
1495	MKN2-2	9	9	0.00819672
1496	MKN2-2	9	10	0.00704225
1497	MKN2-2	9	11	0.00840336
1498	MKN2-2	9	12	0.0144928
1499	MKN2-2	9	13	0.030303
1500	MKN2-2	9	14	0.00561798
1501	MKN2-2	9	15	0.0113636
1502	MKN2-2	9	16	0.00980392
1503	MKN2-2	9	17	0.00917431
1504	MKN2-2	9	18	0.0106383
1505	MKN2-2	9	19	0.00925926
1506	MKN2-2	9	20	0.00952381
1507	MKN2-2	9	21	0.00892857
1508	MKN2-2	9	22	0.00943396
1509	MKN2-2	9	23	0.0107527
1510	MKN2-2	9	24	0.0121951
1511	MKN2-2	9	25	0.00757576
1512	MKN2-2	9	26	0.0103093
1513	MKN2-2	9	27	0.0114943
1514	MKN2-2	10	1	0.0114943
1515	MKN2-2	10	2	0.00925926
1516	MKN2-2	10	3	0.00892857
1517	MKN2-2	10	4	0.011236
1518	MKN2-2	10	5	0.00649351
1519	MKN2-2	10	6	0.0111111
1520	MKN2-2	10	7	0.00900901
1521	MKN2-2	10	8	0.00877193
1522	MKN2-2	10	9	0.00617284
1523	MKN2-2	10	10	0.00649351
1524	MKN2-2	10	11	0.00862069
1525	MKN2-2	10	12	0.00675676
1526	MKN2-2	10	13	0.00641026
1527	MKN2-2	10	14	0.00847458
1528	MKN2-2	10	15	0.008
1529	MKN2-2	10	16	0.00757576
1530	MKN2-2	10	17	0.00740741
1531	MKN2-2	10	18	0.00840336
1532	MKN2-2	10	19	0.00970874
1533	MKN2-2	10	20	0.00806452
1534	MKN2-2	10	21	0.00763359
1535	MKN2-2	10	22	0.00714286
1536	MKN2-2	10	23	0.00757576
1537	MKN2-2	10	24	0.00694444
1538	MKN2-2	10	25	0.00833333
1539	MKN2-2	10	26	0.010989
1540	MKN2-2	10	27	0.0192308
1541	MKN2-2	10	28	0.0104167
1542	MKN2-2	10	29	0.0106383
1543	MKN2-2	10	30	0.0120482
1544	MKN2-3	1	1	0.0114943
1545	MKN2-3	1	2	0.0113636
1546	MKN2-3	1	3	0.0114943
1547	MKN2-3	1	4	0.00854701
1548	MKN2-3	1	5	0.0105263
1549	MKN2-3	1	6	0.00884956
1550	MKN2-3	1	7	0.0102041
1551	MKN2-3	1	8	0.00826446
1552	MKN2-3	1	9	0.0105263
1553	MKN2-3	1	10	0.0102041
1554	MKN2-3	1	11	0.0106383
1555	MKN2-3	1	12	0.00909091
1556	MKN2-3	1	13	0.00900901
1557	MKN2-3	1	14	0.00854701
1558	MKN2-3	1	15	0.0111111
1559	MKN2-3	1	16	0.0113636
1560	MKN2-3	1	17	0.0102041
1561	MKN2-3	1	18	0.0113636
1562	MKN2-3	1	19	0.00980392
1563	MKN2-3	1	20	0.0108696
1564	MKN2-3	1	21	0.00793651
1565	MKN2-3	1	22	0.00769231
1566	MKN2-3	1	23	0.00892857
1567	MKN2-3	1	24	0.00909091
1568	MKN2-3	1	25	0.00862069
1569	MKN2-3	1	26	0.00892857
1570	MKN2-3	1	27	0.00769231
1571	MKN2-3	1	28	0.00746269
1572	MKN2-3	1	29	0.0128205
1573	MKN2-3	1	30	0.008
1574	MKN2-3	1	31	0.0117647
1575	MKN2-3	1	32	0.0078125
1576	MKN2-3	1	33	0.0108696
1577	MKN2-3	1	34	0.00980392
1578	MKN2-3	1	35	0.0108696
1579	MKN2-3	1	36	0.00833333
1580	MKN2-3	2	1	0.0103093
1581	MKN2-3	2	2	0.00684931
1582	MKN2-3	2	3	0.00847458
1583	MKN2-3	2	4	0.0166667
1584	MKN2-3	2	5	0.0138889
1585	MKN2-3	2	6	0.01
1586	MKN2-3	2	7	0.012987
1587	MKN2-3	2	8	0.0140845
1588	MKN2-3	2	9	0.02
1589	MKN2-3	2	10	0.03125
1590	MKN2-3	2	11	0.0294118
1591	MKN2-3	2	12	0.0169492
1592	MKN2-3	2	13	0.0333333
1593	MKN2-3	2	14	0.04
1594	MKN2-3	2	15	0.05
1595	MKN2-3	3	1	0.00980392
1596	MKN2-3	3	2	0.0125
1597	MKN2-3	3	3	0.00909091
1598	MKN2-3	3	4	0.00862069
1599	MKN2-3	3	5	0.00970874
1600	MKN2-3	3	6	0.0151515
1601	MKN2-3	3	7	0.01
1602	MKN2-3	3	8	0.00847458
1603	MKN2-3	3	9	0.0113636
1604	MKN2-3	3	10	0.0106383
1605	MKN2-3	3	11	0.0121951
1606	MKN2-3	3	12	0.00909091
1607	MKN2-3	3	13	0.0105263
1608	MKN2-3	3	14	0.0104167
1609	MKN2-3	3	15	0.00943396
1610	MKN2-3	3	16	0.01
1611	MKN2-3	3	17	0.00917431
1612	MKN2-3	3	18	0.0117647
1613	MKN2-3	3	19	0.010101
1614	MKN2-3	3	20	0.010989
1615	MKN2-3	3	21	0.010101
1616	MKN2-3	3	22	0.0111111
1617	MKN2-3	3	23	0.00925926
1618	MKN2-3	3	24	0.01
1619	MKN2-3	3	25	0.0133333
1620	MKN2-3	3	26	0.00909091
1621	MKN2-3	3	27	0.0114943
1622	MKN2-3	3	28	0.0113636
1623	MKN2-3	3	29	0.0117647
1624	MKN2-3	3	30	0.0113636
1625	MKN2-3	3	31	0.0212766
1626	MKN2-3	4	1	0.00892857
1627	MKN2-3	4	2	0.01
1628	MKN2-3	4	3	0.0128205
1629	MKN2-3	4	4	0.0119048
1630	MKN2-3	4	5	0.00763359
1631	MKN2-3	4	6	0.0105263
1632	MKN2-3	4	7	0.00840336
1633	MKN2-3	4	8	0.008
1634	MKN2-3	4	9	0.00934579
1635	MKN2-3	4	10	0.00909091
1636	MKN2-3	4	11	0.0111111
1637	MKN2-3	4	12	0.00729927
1638	MKN2-3	4	13	0.01
1639	MKN2-3	4	14	0.00925926
1640	MKN2-3	4	15	0.00961539
1641	MKN2-3	4	16	0.00909091
1642	MKN2-3	4	17	0.00840336
1643	MKN2-3	4	18	0.00735294
1644	MKN2-3	4	19	0.0125
1645	MKN2-3	4	20	0.00917431
1646	MKN2-3	4	21	0.0131579
1647	MKN2-3	4	22	0.00925926
1648	MKN2-3	4	23	0.010101
1649	MKN2-3	4	24	0.00925926
1650	MKN2-3	5	1	0.00735294
1651	MKN2-3	5	2	0.00757576
1652	MKN2-3	5	3	0.0131579
1653	MKN2-3	5	4	0.00877193
1654	MKN2-3	5	5	0.00970874
1655	MKN2-3	5	6	0.00925926
1656	MKN2-3	5	7	0.00961539
1657	MKN2-3	5	8	0.00806452
1658	MKN2-3	5	9	0.012987
1659	MKN2-3	5	10	0.0117647
1660	MKN2-3	5	11	0.01
1661	MKN2-3	5	12	0.00970874
1662	MKN2-3	5	13	0.00980392
1663	MKN2-3	5	14	0.00757576
1664	MKN2-3	5	15	0.00892857
1665	MKN2-3	5	16	0.01
1666	MKN2-3	5	17	0.0131579
1667	MKN2-3	5	18	0.0113636
1668	MKN2-3	5	19	0.012987
1669	MKN2-3	5	20	0.0104167
1670	MKN2-3	5	21	0.0131579
1671	MKN2-3	5	22	0.00934579
1672	MKN2-3	5	23	0.011236
1673	MKN2-3	5	24	0.0103093
1674	MKN2-3	5	25	0.01
1675	MKN2-3	5	26	0.00909091
1676	MKN2-3	6	1	0.0114943
1677	MKN2-3	6	2	0.00869565
1678	MKN2-3	6	3	0.0107527
1679	MKN2-3	6	4	0.0113636
1680	MKN2-3	6	5	0.0102041
1681	MKN2-3	6	6	0.00917431
1682	MKN2-3	6	7	0.0107527
1683	MKN2-3	6	8	0.00869565
1684	MKN2-3	6	9	0.00917431
1685	MKN2-3	6	10	0.0128205
1686	MKN2-3	6	11	0.010989
1687	MKN2-3	6	12	0.0104167
1688	MKN2-3	6	13	0.0108696
1689	MKN2-3	6	14	0.0078125
1690	MKN2-3	6	15	0.00847458
1691	MKN2-3	6	16	0.00980392
1692	MKN2-3	6	17	0.011236
1693	MKN2-3	6	18	0.00925926
1694	MKN2-3	6	19	0.01
1695	MKN2-3	6	20	0.00990099
1696	MKN2-3	6	21	0.00961539
1697	MKN2-3	6	22	0.00775194
1698	MKN2-3	6	23	0.00869565
1699	MKN2-3	6	24	0.0103093
1700	MKN2-3	6	25	0.00826446
1701	MKN2-3	6	26	0.0113636
1702	MKN2-3	6	27	0.00934579
1703	MKN2-3	6	28	0.00925926
1704	MKN2-3	6	29	0.010101
1705	MKN2-3	6	30	0.00877193
1706	MKN2-3	6	31	0.00862069
1707	MKN2-3	7	1	0.00847458
1708	MKN2-3	7	2	0.0133333
1709	MKN2-3	7	3	0.00819672
1710	MKN2-3	7	4	0.00606061
1711	MKN2-3	7	5	0.0106383
1712	MKN2-3	7	6	0.00925926
1713	MKN2-3	7	7	0.01
1714	MKN2-3	7	8	0.016129
1715	MKN2-3	7	9	0.0113636
1716	MKN2-3	7	10	0.00961539
1717	MKN2-3	7	11	0.00900901
1718	MKN2-3	7	12	0.00909091
1719	MKN2-3	7	13	0.00943396
1720	MKN2-3	7	14	0.00980392
1721	MKN2-3	7	15	0.00961539
1722	MKN2-3	7	16	0.00934579
1723	MKN2-3	7	17	0.00819672
1724	MKN2-3	7	18	0.00892857
1725	MKN2-3	7	19	0.00746269
1726	MKN2-3	7	20	0.00884956
1727	MKN2-3	7	21	0.00833333
1728	MKN2-3	7	22	0.00917431
1729	MKN2-3	7	23	0.0104167
1730	MKN2-3	7	24	0.00819672
1731	MKN2-3	7	25	0.00970874
1732	MKN2-3	7	26	0.00694444
1733	MKN2-3	7	27	0.00833333
1734	MKN2-3	7	28	0.00892857
1735	MKN2-3	7	29	0.00980392
1736	MKN2-3	7	30	0.01
1737	MKN2-3	8	1	0.02
1738	MKN2-3	8	2	0.016129
1739	MKN2-3	8	3	0.0147059
1740	MKN2-3	8	4	0.0125
1741	MKN2-3	8	5	0.0151515
1742	MKN2-3	8	6	0.0181818
1743	MKN2-3	8	7	0.0185185
1744	MKN2-3	8	8	0.0204082
1745	MKN2-3	8	9	0.016129
1746	MKN2-3	8	10	0.02
1747	MKN2-3	8	11	0.0263158
1748	MKN2-3	8	12	0.0263158
1749	MKN2-3	8	13	0.0119048
1750	MKN2-3	8	14	0.0119048
1751	MKN2-3	8	15	0.0172414
1752	MKN2-3	8	16	0.0212766
1753	MKN2-3	8	17	0.02
1754	MKN2-3	8	18	0.0188679
1755	MKN2-3	8	19	0.0166667
1756	MKN2-3	8	20	0.0136986
1757	MKN2-3	8	21	0.0166667
1758	MKN2-3	8	22	0.0192308
1759	MKN2-3	8	23	0.0188679
1760	MKN2-3	8	24	0.02
1761	MKN2-3	8	25	0.025
1762	MKN2-3	8	26	0.0212766
1763	MKN2-3	8	27	0.0138889
1764	MKN2-3	8	28	0.0357143
1765	MKN2-3	8	29	0.0181818
1766	MKN2-3	8	30	0.0138889
1767	MKN2-3	8	31	0.030303
1768	MKN2-3	8	32	0.0172414
1769	MKN2-3	8	33	0.0121951
1770	MKN2-3	8	34	0.0172414
1771	MKN2-3	8	35	0.0212766
1772	MKN2-3	8	36	0.0133333
1773	MKN2-3	9	1	0.00847458
1774	MKN2-3	9	2	0.0107527
1775	MKN2-3	9	3	0.00990099
1776	MKN2-3	9	4	0.00980392
1777	MKN2-3	9	5	0.00917431
1778	MKN2-3	9	6	0.00746269
1779	MKN2-3	9	7	0.0104167
1780	MKN2-3	9	8	0.00877193
1781	MKN2-3	9	9	0.0125
1782	MKN2-3	9	10	0.00763359
1783	MKN2-3	9	11	0.00787402
1784	MKN2-3	9	12	0.00819672
1785	MKN2-3	9	13	0.0113636
1786	MKN2-3	9	14	0.00787402
1787	MKN2-3	9	15	0.00925926
1788	MKN2-3	9	16	0.0114943
1789	MKN2-3	9	17	0.00826446
1790	MKN2-3	9	18	0.00840336
1791	MKN2-3	9	19	0.00847458
1792	MKN2-3	9	20	0.0108696
1793	MKN2-3	9	21	0.00819672
1794	MKN2-3	9	22	0.00714286
1795	MKN2-3	9	23	0.010101
1796	MKN2-3	9	24	0.00813008
1797	MKN2-3	9	25	0.00892857
1798	MKN2-3	10	1	0.00819672
1799	MKN2-3	10	2	0.008
1800	MKN2-3	10	3	0.00934579
1801	MKN2-3	10	4	0.00892857
1802	MKN2-3	10	5	0.00892857
1803	MKN2-3	10	6	0.00757576
1804	MKN2-3	10	7	0.00925926
1805	MKN2-3	10	8	0.00909091
1806	MKN2-3	10	9	0.00724638
1807	MKN2-3	10	10	0.00884956
1808	MKN2-3	10	11	0.00757576
1809	MKN2-3	10	12	0.00833333
1810	MKN2-3	10	13	0.00819672
1811	MKN2-3	10	14	0.00833333
1812	MKN2-3	10	15	0.00787402
1813	MKN2-3	10	16	0.008
1814	MKN2-3	10	17	0.00869565
1815	MKN2-3	10	18	0.00826446
1816	MKN2-3	10	19	0.00925926
1817	MKN2-3	10	20	0.00970874
1818	MKN2-3	10	21	0.00869565
1819	MKN2-3	10	22	0.0107527
1820	MKN2-3	10	23	0.00862069
1821	MKN2-3	10	24	0.00952381
1822	MKN2-3	10	25	0.0123457
1823	MKN2-3	10	26	0.00877193
1824	MKN2-3	10	27	0.00892857
1825	SkKN1-1	1	1	0.0120482
1826	SkKN1-1	1	2	0.0123457
1827	SkKN1-1	1	3	0.010989
1828	SkKN1-1	1	4	0.0116279
1829	SkKN1-1	1	5	0.0123457
1830	SkKN1-1	1	6	0.0117647
1831	SkKN1-1	1	7	0.0117647
1832	SkKN1-1	1	8	0.0111111
1833	SkKN1-1	1	9	0.0138889
1834	SkKN1-1	1	10	0.0123457
1835	SkKN1-1	1	11	0.0108696
1836	SkKN1-1	2	1	0.02
1837	SkKN1-1	2	2	0.0181818
1838	SkKN1-1	2	3	0.0166667
1839	SkKN1-1	2	4	0.010989
1840	SkKN1-1	2	5	0.0111111
1841	SkKN1-1	2	6	0.0131579
1842	SkKN1-1	2	7	0.00900901
1843	SkKN1-1	2	8	0.0105263
1844	SkKN1-1	2	9	0.00900901
1845	SkKN1-1	2	10	0.0204082
1846	SkKN1-1	2	11	0.0125
1847	SkKN1-1	2	12	0.0169492
1848	SkKN1-1	2	13	0.0116279
1849	SkKN1-1	3	1	0.0153846
1850	SkKN1-1	3	2	0.0116279
1851	SkKN1-1	3	3	0.0117647
1852	SkKN1-1	3	4	0.0133333
1853	SkKN1-1	3	5	0.0128205
1854	SkKN1-1	3	6	0.0153846
1855	SkKN1-1	3	7	0.0123457
1856	SkKN1-1	3	8	0.0151515
1857	SkKN1-1	3	9	0.0131579
1858	SkKN1-1	3	10	0.0125
1859	SkKN1-1	3	11	0.02
1860	SkKN1-1	3	12	0.0133333
1861	SkKN1-1	3	13	0.0204082
1862	SkKN1-1	3	14	0.0169492
1863	SkKN1-1	3	15	0.0144928
1864	SkKN1-1	3	16	0.0285714
1865	SkKN1-1	3	17	0.0163934
1866	SkKN1-1	3	18	0.0222222
1867	SkKN1-1	3	19	0.02
1868	SkKN1-1	3	20	0.0227273
1869	SkKN1-1	3	21	0.0128205
1870	SkKN1-1	4	1	0.0169492
1871	SkKN1-1	4	2	0.0140845
1872	SkKN1-1	4	3	0.0178571
1873	SkKN1-1	4	4	0.0113636
1874	SkKN1-1	4	5	0.00943396
1875	SkKN1-1	4	6	0.0128205
1876	SkKN1-1	4	7	0.010101
1877	SkKN1-1	4	8	0.00892857
1878	SkKN1-1	4	9	0.0117647
1879	SkKN1-1	4	10	0.0144928
1880	SkKN1-1	4	11	0.0113636
1881	SkKN1-1	4	12	0.0151515
1882	SkKN1-1	4	13	0.00990099
1883	SkKN1-1	4	14	0.0121951
1884	SkKN1-1	4	15	0.0105263
1885	SkKN1-1	4	16	0.0121951
1886	SkKN1-1	4	17	0.0128205
1887	SkKN1-1	5	1	0.0121951
1888	SkKN1-1	5	2	0.0131579
1889	SkKN1-1	5	3	0.0222222
1890	SkKN1-1	5	4	0.0178571
1891	SkKN1-1	5	5	0.0123457
1892	SkKN1-1	5	6	0.0196078
1893	SkKN1-1	5	7	0.0243902
1894	SkKN1-1	5	8	0.0178571
1895	SkKN1-1	5	9	0.015625
1896	SkKN1-1	5	10	0.0238095
1897	SkKN1-1	5	11	0.0181818
1898	SkKN1-1	5	12	0.0178571
1899	SkKN1-1	5	13	0.0181818
1900	SkKN1-1	5	14	0.00980392
1901	SkKN1-1	5	15	0.0277778
1902	SkKN1-1	5	16	0.00990099
1903	SkKN1-1	5	17	0.0149254
1904	SkKN1-1	6	1	0.02
1905	SkKN1-1	6	2	0.025
1906	SkKN1-1	6	3	0.0833333
1907	SkKN1-1	6	4	0.0181818
1908	SkKN1-1	6	5	0.0333333
1909	SkKN1-1	6	6	0.2
1910	SkKN1-1	6	7	0.05
1911	SkKN1-1	6	8	0.2
1912	SkKN1-1	6	9	0.0344828
1913	SkKN1-1	6	10	0.0344828
1914	SkKN1-1	7	1	0.025641
1915	SkKN1-1	7	2	0.02
1916	SkKN1-1	7	3	0.0169492
1917	SkKN1-1	7	4	0.030303
1918	SkKN1-1	7	5	0.025
1919	SkKN1-1	7	6	0.0175439
1920	SkKN1-1	7	7	0.0166667
1921	SkKN1-1	7	8	0.0153846
1922	SkKN1-1	7	9	0.0196078
1923	SkKN1-1	7	10	0.0133333
1924	SkKN1-1	7	11	0.025
1925	SkKN1-1	7	12	0.0333333
1926	SkKN1-1	8	1	0.0222222
1927	SkKN1-1	8	2	0.010101
1928	SkKN1-1	8	3	0.0166667
1929	SkKN1-1	8	4	0.00909091
1930	SkKN1-1	8	5	0.00909091
1931	SkKN1-1	8	6	0.0105263
1932	SkKN1-1	8	7	0.0133333
1933	SkKN1-1	8	8	0.00990099
1934	SkKN1-1	8	9	0.0111111
1935	SkKN1-1	8	10	0.0135135
1936	SkKN1-1	8	11	0.00769231
1937	SkKN1-1	8	12	0.0133333
1938	SkKN1-1	8	13	0.0105263
1939	SkKN1-1	8	14	0.010989
1940	SkKN1-1	8	15	0.0135135
1941	SkKN1-1	8	16	0.011236
1942	SkKN1-1	8	17	0.0125
1943	SkKN1-1	8	18	0.0140845
1944	SkKN1-1	8	19	0.0126582
1945	SkKN1-1	9	1	0.025
1946	SkKN1-1	9	2	0.0166667
1947	SkKN1-1	9	3	0.037037
1948	SkKN1-1	9	4	0.0344828
1949	SkKN1-1	9	5	0.0322581
1950	SkKN1-1	9	6	0.047619
1951	SkKN1-1	9	7	0.0243902
1952	SkKN1-1	9	8	0.0217391
1953	SkKN1-1	9	9	0.0666667
1954	SkKN1-1	9	10	0.0196078
1955	SkKN1-1	9	11	0.0333333
1956	SkKN1-1	9	12	0.0454545
1957	SkKN1-1	9	13	0.0196078
1958	SkKN1-1	9	14	0.030303
1959	SkKN1-1	9	15	0.0181818
1960	SkKN1-1	10	1	0.0285714
1961	SkKN1-1	10	2	0.0163934
1962	SkKN1-1	10	3	0.0172414
1963	SkKN1-1	10	4	0.01
1964	SkKN1-1	10	5	0.0163934
1965	SkKN1-1	10	6	0.0147059
1966	SkKN1-1	10	7	0.0121951
1967	SkKN1-1	10	8	0.0138889
1968	SkKN1-1	10	9	0.0243902
1969	SkKN1-1	10	10	0.0243902
1970	SkKN1-1	10	11	0.0196078
1971	SkKN1-1	10	12	0.0175439
1972	SkKN1-1	10	13	0.011236
1973	SkKN1-1	10	14	0.0178571
1974	SkKN1-1	10	15	0.0133333
1975	SkKN1-1	10	16	0.0111111
1976	SkKN1-1	10	17	0.0120482
1977	SkKN1-2	1	1	0.0169492
1978	SkKN1-2	1	2	0.016129
1979	SkKN1-2	1	3	0.0125
1980	SkKN1-2	1	4	0.0163934
1981	SkKN1-2	1	5	0.0123457
1982	SkKN1-2	1	6	0.0147059
1983	SkKN1-2	1	7	0.0138889
1984	SkKN1-2	1	8	0.0147059
1985	SkKN1-2	1	9	0.0138889
1986	SkKN1-2	1	10	0.0147059
1987	SkKN1-2	1	11	0.0163934
1988	SkKN1-2	1	12	0.0144928
1989	SkKN1-2	1	13	0.00900901
1990	SkKN1-2	1	14	0.011236
1991	SkKN1-2	1	15	0.0204082
1992	SkKN1-2	1	16	0.0181818
1993	SkKN1-2	1	17	0.0185185
1994	SkKN1-2	1	18	0.0117647
1995	SkKN1-2	1	19	0.0113636
1996	SkKN1-2	1	20	0.010101
1997	SkKN1-2	1	21	0.0111111
1998	SkKN1-2	1	22	0.0111111
[truncated: 2,851 more rows]

## Sheet: tukeyresults_siliquesrecip.csv
Supporting Information Notes S7 Silique angle measurements and results of Tukey’s HSD tests.
	diff	lwr	upr	p.adj
bp-Columbia	0.0683158	0.0606915	0.0759401	2.39155e-08
BP-1-Columbia	0.000581942	-0.00671141	0.00787529	1
BP-2-Columbia	0.000188534	-0.00696121	0.00733828	1
BP-3-Columbia	0.000901167	-0.00603257	0.0078349	1
BP-4-Columbia	0.000373895	-0.00664185	0.00738964	1
BP-5-Columbia	0.000339157	-0.00686783	0.00754615	1
MKN2-1-Columbia	0.00164995	-0.00468458	0.00798447	1
MKN2-2-Columbia	0.000338672	-0.00603642	0.00671376	1
MKN2-3-Columbia	0.00197665	-0.00434732	0.00830063	0.999999
SkKN1-1-Columbia	0.0109166	0.00381021	0.0180229	3.51148e-06
SkKN1-2-Columbia	0.00413786	-0.00285896	0.0111347	0.931712
SkKN1-3-Columbia	0.00877108	0.00149054	0.0160516	0.00233217
SkKN1-4-Columbia	0.00671884	-0.000387507	0.0138252	0.0971421
SkKN1-5-Columbia	0.00199364	-0.00494882	0.00893611	1
SkKN1-6-Columbia	0.00687359	-0.000201517	0.0139487	0.0713695
SkKN2-1-Columbia	0.00294545	-0.00456216	0.0104531	0.999892
SkKN2-2-Columbia	0.000476584	-0.00694001	0.00789317	1
SkKN2-3-Columbia	2.58303e-05	-0.00720506	0.00725672	1
SkKN2-4-Columbia	0.0014649	-0.005766	0.00869579	1
SkKN2-5-Columbia	0.00415481	-0.00279648	0.0111061	0.923369
CrKN1-1-Columbia	0.0155337	0.00832674	0.0227407	2.39161e-08
CrKN1-2-Columbia	0.00836706	0.00122836	0.0155058	0.00401631
CrKN1-3-Columbia	0.0179939	0.0109289	0.0250588	2.39158e-08
CrKN1-4-Columbia	0.00601576	-0.000804764	0.0128363	0.191391
CrKN1-5-Columbia	0.00985193	0.00227913	0.0174247	0.000422042
CrKN2-1-Columbia	0.0254122	0.01801	0.0328143	2.39155e-08
CrKN2-2-Columbia	0.0275333	0.0203381	0.0347286	2.39155e-08
CrKN2-3-Columbia	0.019465	0.0121971	0.0267329	2.39158e-08
CrKN2-4-Columbia	0.0320755	0.0247292	0.0394218	2.39155e-08
CrKN2-5-Columbia	0.045083	0.0373483	0.0528177	2.39155e-08
BP-1-bp	-0.0677338	-0.0752238	-0.0602439	2.39155e-08
BP-2-bp	-0.0681272	-0.0754774	-0.0607771	2.39155e-08
BP-3-bp	-0.0674146	-0.0745549	-0.0602744	2.39155e-08
BP-4-bp	-0.0679419	-0.0751618	-0.060722	2.39155e-08
BP-5-bp	-0.0679766	-0.0753825	-0.0605707	2.39155e-08
MKN2-1-bp	-0.0666658	-0.0732258	-0.0601059	2.39155e-08
MKN2-2-bp	-0.0679771	-0.0745762	-0.061378	2.39155e-08
MKN2-3-bp	-0.0663391	-0.0728889	-0.0597894	2.39155e-08
SkKN1-1-bp	-0.0573992	-0.0647072	-0.0500912	2.39155e-08
SkKN1-2-bp	-0.0641779	-0.0713794	-0.0569764	2.39155e-08
SkKN1-3-bp	-0.0595447	-0.0670222	-0.0520672	2.39155e-08
SkKN1-4-bp	-0.0615969	-0.0689049	-0.0542889	2.39155e-08
SkKN1-5-bp	-0.0663221	-0.0734709	-0.0591734	2.39155e-08
SkKN1-6-bp	-0.0614422	-0.0687198	-0.0541646	2.39155e-08
SkKN2-1-bp	-0.0653703	-0.0730691	-0.0576716	2.39155e-08
SkKN2-2-bp	-0.0678392	-0.0754492	-0.0602292	2.39155e-08
SkKN2-3-bp	-0.0682899	-0.0757191	-0.0608608	2.39155e-08
SkKN2-4-bp	-0.0668509	-0.07428	-0.0594217	2.39155e-08
SkKN2-5-bp	-0.064161	-0.0713183	-0.0570037	2.39155e-08
CrKN1-1-bp	-0.052782	-0.0601879	-0.0453761	2.39155e-08
CrKN1-2-bp	-0.0599487	-0.0672882	-0.0526093	2.39155e-08
CrKN1-3-bp	-0.0503219	-0.0575896	-0.0430542	2.39155e-08
CrKN1-4-bp	-0.0623	-0.0693304	-0.0552696	2.39155e-08
CrKN1-5-bp	-0.0584638	-0.0662262	-0.0507015	2.39155e-08
CrKN2-1-bp	-0.0429036	-0.0504996	-0.0353077	2.39155e-08
CrKN2-2-bp	-0.0407824	-0.0481769	-0.033388	2.39155e-08
CrKN2-3-bp	-0.0488508	-0.0563159	-0.0413856	2.39155e-08
CrKN2-4-bp	-0.0362403	-0.0437818	-0.0286987	2.39155e-08
CrKN2-5-bp	-0.0232328	-0.0311531	-0.0153124	2.39157e-08

## Sheet: Siliques10recip.csv
Supporting Information Notes S7 Silique angle measurements and results of Tukey’s HSD tests.
No.	Plant ID	REP	OBS	1/Silique angle
1	Columbia	1	1	0.00625
2	Columbia	1	2	0.00740741
3	Columbia	1	3	0.00769231
4	Columbia	1	4	0.00793651
5	Columbia	1	5	0.00806452
6	Columbia	1	6	0.00847458
7	Columbia	1	7	0.00775194
8	Columbia	1	8	0.00869565
9	Columbia	1	9	0.00840336
10	Columbia	1	10	0.00869565
11	Columbia	2	1	0.00775194
12	Columbia	2	2	0.008
13	Columbia	2	3	0.00819672
14	Columbia	2	4	0.00877193
15	Columbia	2	5	0.008
16	Columbia	2	6	0.00793651
17	Columbia	2	7	0.00840336
18	Columbia	2	8	0.00833333
19	Columbia	2	9	0.00826446
20	Columbia	2	10	0.00847458
21	Columbia	3	1	0.00847458
22	Columbia	3	2	0.00869565
23	Columbia	3	3	0.00847458
24	Columbia	3	4	0.00740741
25	Columbia	3	5	0.0105263
26	Columbia	3	6	0.00826446
27	Columbia	3	7	0.00952381
28	Columbia	3	8	0.00900901
29	Columbia	3	9	0.00793651
30	Columbia	3	10	0.00909091
31	Columbia	4	1	0.00813008
32	Columbia	4	2	0.00719425
33	Columbia	4	3	0.008
34	Columbia	4	4	0.00775194
35	Columbia	4	5	0.00840336
36	Columbia	4	6	0.00869565
37	Columbia	4	7	0.00826446
38	Columbia	4	8	0.00763359
39	Columbia	4	9	0.008
40	Columbia	4	10	0.00909091
41	Columbia	5	1	0.00735294
42	Columbia	5	2	0.00714286
43	Columbia	5	3	0.00769231
44	Columbia	5	4	0.00740741
45	Columbia	5	5	0.00819672
46	Columbia	5	6	0.00775194
47	Columbia	5	7	0.00763359
48	Columbia	5	8	0.00869565
49	Columbia	5	9	0.008
50	Columbia	5	10	0.00862069
51	Columbia	6	1	0.008
52	Columbia	6	2	0.0078125
53	Columbia	6	3	0.00793651
54	Columbia	6	4	0.00769231
55	Columbia	6	5	0.010101
56	Columbia	6	6	0.008
57	Columbia	6	7	0.00819672
58	Columbia	6	8	0.00833333
59	Columbia	6	9	0.00990099
60	Columbia	6	10	0.00952381
61	Columbia	7	1	0.00952381
62	Columbia	7	2	0.00925926
63	Columbia	7	3	0.0909091
64	Columbia	7	4	0.00813008
65	Columbia	7	5	0.00869565
66	Columbia	7	6	0.00952381
67	Columbia	7	7	0.00892857
68	Columbia	7	8	0.00952381
69	Columbia	7	9	0.00892857
70	Columbia	7	10	0.00909091
71	Columbia	8	1	0.00769231
72	Columbia	8	2	0.00757576
73	Columbia	8	3	0.00769231
74	Columbia	8	4	0.00775194
75	Columbia	8	5	0.00833333
76	Columbia	8	6	0.00806452
77	Columbia	8	7	0.00806452
78	Columbia	8	8	0.008
79	Columbia	8	9	0.00769231
80	Columbia	8	10	0.00813008
81	bp	1	1	0.0666667
82	bp	1	2	0.2
83	bp	1	3	0.0666667
84	bp	1	4	0.0909091
85	bp	1	5	0.047619
86	bp	1	6	0.047619
87	bp	1	7	0.0769231
88	bp	1	8	0.04
89	bp	1	9	0.125
90	bp	1	10	0.047619
91	bp	2	1	0.0333333
92	bp	2	2	0.0243902
93	bp	2	3	0.025
94	bp	2	4	0.0555556
95	bp	2	5	0.037037
96	bp	2	6	0.05
97	bp	2	7	0.0588235
98	bp	2	8	0.04
99	bp	2	9	0.125
100	bp	2	10	0.0243902
101	bp	3	1	0.0333333
102	bp	3	2	0.5
103	bp	3	3	0.0333333
104	bp	3	4	0.1
105	bp	3	5	0.2
106	bp	3	6	0.2
107	bp	3	7	0.047619
108	bp	3	8	0.0555556
109	bp	3	9	0.0588235
110	bp	3	10	0.0526316
111	bp	4	1	0.05
112	bp	4	2	0.0555556
113	bp	4	3	0.05
114	bp	4	4	0.2
115	bp	4	5	0.0555556
116	bp	4	6	0.0357143
117	bp	4	7	0.125
118	bp	4	8	0.1
119	bp	4	9	0.05
120	bp	4	10	0.0588235
121	bp	5	1	0.025
122	bp	5	2	0.0333333
123	bp	5	3	0.0555556
124	bp	5	4	0.2
125	bp	5	5	0.0666667
126	bp	5	6	0.0666667
127	bp	5	7	0.125
128	bp	5	8	0.2
129	bp	5	9	0.1
130	bp	5	10	0.0833333
131	bp	6	1	0.2
132	bp	6	2	0.025
133	bp	6	3	0.2
134	bp	6	4	0.0333333
135	bp	6	5	0.047619
136	bp	6	6	0.0666667
137	bp	6	7	0.04
138	bp	6	8	0.0666667
139	bp	6	9	0.2
140	bp	6	10	0.0909091
141	bp	7	1	0.0357143
142	bp	7	2	0.0357143
143	bp	7	3	0.0909091
144	bp	7	4	0.04
145	bp	7	5	0.0909091
146	bp	7	6	0.0285714
147	bp	7	7	0.04
148	bp	7	8	0.1
149	bp	7	9	0.0357143
150	bp	7	10	0.0285714
151	BP-1	1	1	0.0144928
152	BP-1	1	2	0.0222222
153	BP-1	1	3	0.00952381
154	BP-1	1	4	0.0909091
155	BP-1	1	5	0.00909091
156	BP-1	1	6	0.00961539
157	BP-1	1	7	0.008
158	BP-1	1	8	0.00840336
159	BP-1	1	9	0.00714286
160	BP-1	1	10	0.00714286
161	BP-1	2	1	0.008
162	BP-1	2	2	0.00934579
163	BP-1	2	3	0.00952381
164	BP-1	2	4	0.01
165	BP-1	2	5	0.00952381
166	BP-1	2	6	0.00917431
167	BP-1	2	7	0.00900901
168	BP-1	2	8	0.01
169	BP-1	2	9	0.00934579
170	BP-1	2	10	0.00909091
171	BP-1	3	1	0.0133333
172	BP-1	3	2	0.0105263
173	BP-1	3	3	0.00952381
174	BP-1	3	4	0.0103093
175	BP-1	3	5	0.011236
176	BP-1	3	6	0.00819672
177	BP-1	3	7	0.00909091
178	BP-1	3	8	0.00917431
179	BP-1	3	9	0.00952381
180	BP-1	3	10	0.00990099
181	BP-1	4	1	0.0133333
182	BP-1	4	2	0.0116279
183	BP-1	4	3	0.010989
184	BP-1	4	4	0.0104167
185	BP-1	4	5	0.0108696
186	BP-1	4	6	0.00826446
187	BP-1	4	7	0.00943396
188	BP-1	4	8	0.00925926
189	BP-1	4	9	0.00900901
190	BP-1	4	10	0.00900901
191	BP-1	5	1	0.00826446
192	BP-1	5	2	0.00763359
193	BP-1	5	3	0.00819672
194	BP-1	5	4	0.00925926
195	BP-1	5	5	0.00806452
196	BP-1	5	6	0.00892857
197	BP-1	5	7	0.00925926
198	BP-1	5	8	0.00806452
199	BP-1	5	9	0.00892857
200	BP-1	5	10	0.00925926
201	BP-1	6	1	0.00961539
202	BP-1	6	2	0.0102041
203	BP-1	6	3	0.00943396
204	BP-1	6	4	0.00884956
205	BP-1	6	5	0.00840336
206	BP-1	6	6	0.00826446
207	BP-1	6	7	0.00813008
208	BP-1	6	8	0.00704225
209	BP-1	6	9	0.00793651
210	BP-1	6	10	0.00862069
211	BP-1	7	1	0.00961539
212	BP-1	7	2	0.00826446
213	BP-1	7	3	0.0104167
214	BP-1	7	4	0.00806452
215	BP-1	7	5	0.00961539
216	BP-1	7	6	0.0102041
217	BP-1	7	7	0.00854701
218	BP-1	7	8	0.00884956
219	BP-1	7	9	0.010101
220	BP-1	7	10	0.0113636
221	BP-1	8	1	0.00934579
222	BP-1	8	2	0.00900901
223	BP-1	8	3	0.00952381
224	BP-1	8	4	0.00869565
225	BP-1	8	5	0.00854701
226	BP-1	8	6	0.00917431
227	BP-1	8	7	0.00757576
228	BP-1	8	8	0.00854701
229	BP-1	8	9	0.00840336
230	BP-1	8	10	0.00869565
231	BP-1	9	1	0.0128205
232	BP-1	9	2	0.0133333
233	BP-1	9	3	0.0133333
234	BP-1	9	4	0.0121951
235	BP-1	9	5	0.0121951
236	BP-1	9	6	0.010989
237	BP-1	9	7	0.0111111
238	BP-1	9	8	0.01
239	BP-1	9	9	0.0126582
240	BP-1	9	10	0.00909091
241	BP-1	10	1	0.00694444
242	BP-1	10	2	0.00952381
243	BP-1	10	3	0.01
244	BP-1	10	4	0.00854701
245	BP-1	10	5	0.00892857
246	BP-1	10	6	0.00934579
247	BP-1	10	7	0.0114943
248	BP-1	10	8	0.00909091
249	BP-1	10	9	0.0105263
250	BP-1	10	10	0.00854701
251	BP-2	1	1	0.00900901
252	BP-2	1	2	0.00952381
253	BP-2	1	3	0.00813008
254	BP-2	1	4	0.00869565
255	BP-2	1	5	0.010101
256	BP-2	1	6	0.010101
257	BP-2	1	7	0.00909091
258	BP-2	1	8	0.00847458
259	BP-2	1	9	0.00854701
260	BP-2	1	10	0.00806452
261	BP-2	2	1	0.00952381
262	BP-2	2	2	0.00952381
263	BP-2	2	3	0.00952381
264	BP-2	2	4	0.0114943
265	BP-2	2	5	0.00990099
266	BP-2	2	6	0.0108696
267	BP-2	2	7	0.0105263
268	BP-2	2	8	0.00909091
269	BP-2	2	9	0.00952381
270	BP-2	2	10	0.00833333
271	BP-2	3	1	0.0113636
272	BP-2	3	2	0.0102041
273	BP-2	3	3	0.00819672
274	BP-2	3	4	0.0111111
275	BP-2	3	5	0.0102041
276	BP-2	3	6	0.00884956
277	BP-2	3	7	0.0103093
278	BP-2	3	8	0.00943396
279	BP-2	3	9	0.00757576
280	BP-2	3	10	0.00990099
281	BP-2	4	1	0.0113636
282	BP-2	4	2	0.0111111
283	BP-2	4	3	0.00840336
284	BP-2	4	4	0.010101
285	BP-2	4	5	0.0111111
286	BP-2	4	6	0.0111111
287	BP-2	4	7	0.00952381
288	BP-2	4	8	0.01
289	BP-2	4	9	0.0102041
290	BP-2	4	10	0.0111111
291	BP-2	5	1	0.0078125
292	BP-2	5	2	0.0106383
293	BP-2	5	3	0.00909091
294	BP-2	5	4	0.0121951
295	BP-2	5	5	0.0121951
296	BP-2	5	6	0.01
297	BP-2	5	7	0.00952381
298	BP-2	5	8	0.0121951
299	BP-2	5	9	0.00833333
300	BP-2	5	10	0.00900901
301	BP-2	6	1	0.0111111
302	BP-2	6	2	0.01
303	BP-2	6	3	0.00952381
304	BP-2	6	4	0.00833333
305	BP-2	6	5	0.00909091
306	BP-2	6	6	0.00925926
307	BP-2	6	7	0.0105263
308	BP-2	6	8	0.00952381
309	BP-2	6	9	0.00909091
310	BP-2	6	10	0.0105263
311	BP-2	7	1	0.01
312	BP-2	7	2	0.0105263
313	BP-2	7	3	0.0142857
314	BP-2	7	4	0.0108696
315	BP-2	7	5	0.008
316	BP-2	7	6	0.00869565
317	BP-2	7	7	0.00869565
318	BP-2	7	8	0.0106383
319	BP-2	7	9	0.00909091
320	BP-2	7	10	0.00892857
321	BP-2	8	1	0.00869565
322	BP-2	8	2	0.0106383
323	BP-2	8	3	0.00952381
324	BP-2	8	4	0.0104167
325	BP-2	8	5	0.00925926
326	BP-2	8	6	0.0142857
327	BP-2	8	7	0.00952381
328	BP-2	8	8	0.00826446
329	BP-2	8	9	0.00806452
330	BP-2	8	10	0.00917431
331	BP-2	9	1	0.00909091
332	BP-2	9	2	0.01
333	BP-2	9	3	0.00961539
334	BP-2	9	4	0.00892857
335	BP-2	9	5	0.00961539
336	BP-2	9	6	0.01
337	BP-2	9	7	0.00826446
338	BP-2	9	8	0.00917431
339	BP-2	9	9	0.00775194
340	BP-2	9	10	0.00943396
341	BP-2	10	1	0.00917431
342	BP-2	10	2	0.00952381
343	BP-2	10	3	0.00925926
344	BP-2	10	4	0.010989
345	BP-2	10	5	0.00833333
346	BP-2	10	6	0.00934579
347	BP-2	10	7	0.00917431
348	BP-2	10	8	0.00847458
349	BP-2	10	9	0.00909091
350	BP-2	10	10	0.00990099
351	BP-3	1	1	0.00934579
352	BP-3	1	2	0.00900901
353	BP-3	1	3	0.00943396
354	BP-3	1	4	0.00877193
355	BP-3	1	5	0.00961539
356	BP-3	1	6	0.00793651
357	BP-3	1	7	0.00917431
358	BP-3	1	8	0.00854701
359	BP-3	1	9	0.00884956
360	BP-3	1	10	0.00724638
361	BP-3	2	1	0.01
362	BP-3	2	2	0.0104167
363	BP-3	2	3	0.0108696
364	BP-3	2	4	0.01
365	BP-3	2	5	0.011236
366	BP-3	2	6	0.0117647
367	BP-3	2	7	0.0119048
368	BP-3	2	8	0.0113636
369	BP-3	2	9	0.011236
370	BP-3	2	10	0.0111111
371	BP-3	3	1	0.0111111
372	BP-3	3	2	0.00952381
373	BP-3	3	3	0.00943396
374	BP-3	3	4	0.00961539
375	BP-3	3	5	0.00970874
376	BP-3	3	6	0.0108696
377	BP-3	3	7	0.00990099
378	BP-3	3	8	0.00943396
379	BP-3	3	9	0.01
380	BP-3	3	10	0.01
381	BP-3	4	1	0.00952381
382	BP-3	4	2	0.00714286
383	BP-3	4	3	0.00833333
384	BP-3	4	4	0.00869565
385	BP-3	4	5	0.00689655
386	BP-3	4	6	0.00943396
387	BP-3	4	7	0.00735294
388	BP-3	4	8	0.00826446
389	BP-3	4	9	0.00970874
390	BP-3	4	10	0.00917431
391	BP-3	5	1	0.00952381
392	BP-3	5	2	0.00961539
393	BP-3	5	3	0.00900901
394	BP-3	5	4	0.00925926
395	BP-3	5	5	0.00900901
396	BP-3	5	6	0.00826446
397	BP-3	5	7	0.00787402
398	BP-3	5	8	0.010989
399	BP-3	5	9	0.0108696
400	BP-3	5	10	0.0104167
401	BP-3	6	1	0.008
402	BP-3	6	2	0.00793651
403	BP-3	6	3	0.00900901
404	BP-3	6	4	0.00884956
405	BP-3	6	5	0.00961539
406	BP-3	6	6	0.00877193
407	BP-3	6	7	0.00847458
408	BP-3	6	8	0.00806452
409	BP-3	6	9	0.00909091
410	BP-3	6	10	0.00909091
411	BP-3	7	1	0.0111111
412	BP-3	7	2	0.010989
413	BP-3	7	3	0.0125
414	BP-3	7	4	0.00961539
415	BP-3	7	5	0.0113636
416	BP-3	7	6	0.00840336
417	BP-3	7	7	0.00943396
418	BP-3	7	8	0.00746269
419	BP-3	7	9	0.0075188
420	BP-3	7	10	0.0108696
421	BP-3	8	1	0.00917431
422	BP-3	8	2	0.0125
423	BP-3	8	3	0.0105263
424	BP-3	8	4	0.0104167
425	BP-3	8	5	0.0142857
426	BP-3	8	6	0.00952381
427	BP-3	8	7	0.011236
428	BP-3	8	8	0.0119048
429	BP-3	8	9	0.0125
430	BP-3	8	10	0.0153846
431	BP-3	9	1	0.00952381
432	BP-3	9	2	0.0111111
433	BP-3	9	3	0.0125
434	BP-3	9	4	0.010989
435	BP-3	9	5	0.0128205
436	BP-3	9	6	0.00909091
437	BP-3	9	7	0.0106383
438	BP-3	9	8	0.00847458
439	BP-3	9	9	0.00925926
440	BP-3	9	10	0.01
441	BP-3	10	1	0.01
442	BP-3	10	2	0.0113636
443	BP-3	10	3	0.01
444	BP-3	10	4	0.00900901
445	BP-3	10	5	0.00961539
446	BP-3	10	6	0.011236
447	BP-3	10	7	0.0117647
448	BP-3	10	8	0.00980392
449	BP-3	10	9	0.00740741
450	BP-3	10	10	0.0108696
451	BP-4	1	1	0.00952381
452	BP-4	1	2	0.00909091
453	BP-4	1	3	0.00961539
454	BP-4	1	4	0.00909091
455	BP-4	1	5	0.0120482
456	BP-4	1	6	0.0111111
457	BP-4	1	7	0.01
458	BP-4	1	8	0.0107527
459	BP-4	1	9	0.00990099
460	BP-4	1	10	0.01
461	BP-4	2	1	0.01
462	BP-4	2	2	0.0111111
463	BP-4	2	3	0.00769231
464	BP-4	2	4	0.008
465	BP-4	2	5	0.0078125
466	BP-4	2	6	0.0105263
467	BP-4	2	7	0.00952381
468	BP-4	2	8	0.00952381
469	BP-4	2	9	0.00925926
470	BP-4	2	10	0.0111111
471	BP-4	3	1	0.00952381
472	BP-4	3	2	0.00740741
473	BP-4	3	3	0.00840336
474	BP-4	3	4	0.00917431
475	BP-4	3	5	0.00961539
476	BP-4	3	6	0.00952381
477	BP-4	3	7	0.00869565
478	BP-4	3	8	0.0102041
479	BP-4	3	9	0.00952381
480	BP-4	3	10	0.00952381
481	BP-4	4	1	0.01
482	BP-4	4	2	0.01
483	BP-4	4	3	0.0133333
484	BP-4	4	4	0.0105263
485	BP-4	4	5	0.0117647
486	BP-4	4	6	0.0105263
487	BP-4	4	7	0.0111111
488	BP-4	4	8	0.0105263
489	BP-4	4	9	0.0111111
490	BP-4	4	10	0.0111111
491	BP-4	5	1	0.00952381
492	BP-4	5	2	0.00833333
493	BP-4	5	3	0.00952381
494	BP-4	5	4	0.00869565
495	BP-4	5	5	0.00952381
496	BP-4	5	6	0.00769231
497	BP-4	5	7	0.010989
498	BP-4	5	8	0.00925926
499	BP-4	5	9	0.00990099
500	BP-4	5	10	0.00909091
501	BP-4	6	1	0.00952381
502	BP-4	6	2	0.00869565
503	BP-4	6	3	0.00833333
504	BP-4	6	4	0.01
505	BP-4	6	5	0.00869565
506	BP-4	6	6	0.00952381
507	BP-4	6	7	0.00952381
508	BP-4	6	8	0.010989
509	BP-4	6	9	0.008
510	BP-4	6	10	0.00952381
511	BP-4	7	1	0.00833333
512	BP-4	7	2	0.0125
513	BP-4	7	3	0.0111111
514	BP-4	7	4	0.00980392
515	BP-4	7	5	0.0111111
516	BP-4	7	6	0.0111111
517	BP-4	7	7	0.01
518	BP-4	7	8	0.0125
519	BP-4	7	9	0.0111111
520	BP-4	7	10	0.0111111
521	BP-4	8	1	0.00952381
522	BP-4	8	2	0.00952381
523	BP-4	8	3	0.0105263
524	BP-4	8	4	0.0117647
525	BP-4	8	5	0.0125
526	BP-4	8	6	0.0125
527	BP-4	8	7	0.01
528	BP-4	8	8	0.01
529	BP-4	8	9	0.00952381
530	BP-4	8	10	0.00952381
531	BP-4	9	1	0.0117647
532	BP-4	9	2	0.01
533	BP-4	9	3	0.0117647
534	BP-4	9	4	0.0105263
535	BP-4	9	5	0.0142857
536	BP-4	9	6	0.0111111
537	BP-4	9	7	0.01
538	BP-4	9	8	0.0142857
539	BP-4	9	9	0.01
540	BP-4	9	10	0.00869565
541	BP-4	10	1	0.0111111
542	BP-4	10	2	0.01
543	BP-4	10	3	0.00952381
544	BP-4	10	4	0.0105263
545	BP-4	10	5	0.00869565
546	BP-4	10	6	0.0111111
547	BP-4	10	7	0.0111111
548	BP-4	10	8	0.0105263
549	BP-4	10	9	0.00952381
550	BP-4	10	10	0.00925926
551	BP-5	1	1	0.00934579
552	BP-5	1	2	0.0111111
553	BP-5	1	3	0.0113636
554	BP-5	1	4	0.010101
555	BP-5	1	5	0.0111111
556	BP-5	1	6	0.0111111
557	BP-5	1	7	0.0111111
558	BP-5	1	8	0.0111111
559	BP-5	1	9	0.00909091
560	BP-5	1	10	0.0105263
561	BP-5	2	1	0.01
562	BP-5	2	2	0.00833333
563	BP-5	2	3	0.0070922
564	BP-5	2	4	0.00961539
565	BP-5	2	5	0.00833333
566	BP-5	2	6	0.00740741
567	BP-5	2	7	0.00909091
568	BP-5	2	8	0.00909091
569	BP-5	2	9	0.00714286
570	BP-5	2	10	0.00869565
571	BP-5	3	1	0.01
572	BP-5	3	2	0.00909091
573	BP-5	3	3	0.0128205
574	BP-5	3	4	0.0111111
575	BP-5	3	5	0.0111111
576	BP-5	3	6	0.0111111
577	BP-5	3	7	0.00961539
578	BP-5	3	8	0.0104167
579	BP-5	3	9	0.010101
580	BP-5	3	10	0.00909091
581	BP-5	4	1	0.0105263
582	BP-5	4	2	0.0117647
583	BP-5	4	3	0.0117647
584	BP-5	4	4	0.00952381
585	BP-5	4	5	0.00925926
586	BP-5	4	6	0.011236
587	BP-5	4	7	0.00714286
588	BP-5	4	8	0.0142857
589	BP-5	4	9	0.0136986
590	BP-5	4	10	0.00952381
591	BP-5	5	1	0.0111111
592	BP-5	5	2	0.00925926
593	BP-5	5	3	0.00877193
594	BP-5	5	4	0.0102041
595	BP-5	5	5	0.011236
596	BP-5	5	6	0.0078125
597	BP-5	5	7	0.0105263
598	BP-5	5	8	0.00952381
599	BP-5	5	9	0.00877193
600	BP-5	5	10	0.00925926
601	BP-5	6	1	0.010989
602	BP-5	6	2	0.00952381
603	BP-5	6	3	0.00909091
604	BP-5	6	4	0.00909091
605	BP-5	6	5	0.00900901
606	BP-5	6	6	0.00909091
607	BP-5	6	7	0.0107527
608	BP-5	6	8	0.0105263
609	BP-5	6	9	0.00925926
610	BP-5	6	10	0.00980392
611	BP-5	7	1	0.00714286
612	BP-5	7	2	0.010989
613	BP-5	7	3	0.012987
614	BP-5	7	4	0.010989
615	BP-5	7	5	0.0108696
616	BP-5	7	6	0.011236
617	BP-5	7	7	0.01
618	BP-5	7	8	0.0108696
619	BP-5	7	9	0.010989
620	BP-5	7	10	0.00869565
621	BP-5	8	1	0.00833333
622	BP-5	8	2	0.008
623	BP-5	8	3	0.0128205
624	BP-5	8	4	0.00909091
625	BP-5	8	5	0.0120482
626	BP-5	8	6	0.00970874
627	BP-5	8	7	0.0117647
628	BP-5	8	8	0.00869565
629	BP-5	8	9	0.00961539
630	BP-5	8	10	0.0123457
631	BP-5	9	1	0.01
632	BP-5	9	2	0.00952381
633	BP-5	9	3	0.00869565
634	BP-5	9	4	0.008
635	BP-5	9	5	0.00869565
636	BP-5	9	6	0.00769231
637	BP-5	9	7	0.00833333
638	BP-5	9	8	0.0111111
639	BP-5	9	9	0.0111111
640	BP-5	9	10	0.0111111
641	MKN2-1	1	1	0.00714286
642	MKN2-1	1	2	0.0185185
643	MKN2-1	1	3	0.0166667
644	MKN2-1	1	4	0.0128205
645	MKN2-1	1	5	0.0140845
646	MKN2-1	1	6	0.00917431
647	MKN2-1	1	7	0.00625
648	MKN2-1	1	8	0.00699301
649	MKN2-1	1	9	0.00900901
650	MKN2-1	1	10	0.0113636
651	MKN2-1	2	1	0.0147059
652	MKN2-1	2	2	0.0149254
653	MKN2-1	2	3	0.0344828
654	MKN2-1	2	4	0.00704225
655	MKN2-1	2	5	0.016129
656	MKN2-1	2	6	0.0227273
657	MKN2-1	2	7	0.00900901
658	MKN2-1	2	8	0.011236
659	MKN2-1	2	9	0.00769231
660	MKN2-1	2	10	0.00892857
661	MKN2-1	3	1	0.00952381
662	MKN2-1	3	2	0.0113636
663	MKN2-1	3	3	0.00900901
664	MKN2-1	3	4	0.0111111
665	MKN2-1	3	5	0.0114943
666	MKN2-1	3	6	0.0131579
667	MKN2-1	3	7	0.0125
668	MKN2-1	3	8	0.0140845
669	MKN2-1	3	9	0.0142857
670	MKN2-1	3	10	0.02
671	MKN2-1	4	1	0.00909091
672	MKN2-1	4	2	0.00617284
673	MKN2-1	4	3	0.00606061
674	MKN2-1	4	4	0.00909091
675	MKN2-1	4	5	0.00952381
676	MKN2-1	4	6	0.00925926
677	MKN2-1	4	7	0.00892857
678	MKN2-1	4	8	0.00884956
679	MKN2-1	4	9	0.0107527
680	MKN2-1	4	10	0.011236
681	MKN2-1	5	1	0.0116279
682	MKN2-1	5	2	0.02
683	MKN2-1	5	3	0.00757576
684	MKN2-1	5	4	0.0116279
685	MKN2-1	5	5	0.0153846
686	MKN2-1	5	6	0.015873
687	MKN2-1	5	7	0.0142857
688	MKN2-1	5	8	0.0138889
689	MKN2-1	5	9	0.00869565
690	MKN2-1	5	10	0.016129
691	MKN2-1	6	1	0.00819672
692	MKN2-1	6	2	0.00990099
693	MKN2-1	6	3	0.0117647
694	MKN2-1	6	4	0.0142857
695	MKN2-1	6	5	0.0106383
696	MKN2-1	6	6	0.0102041
697	MKN2-1	6	7	0.0078125
698	MKN2-1	6	8	0.00943396
699	MKN2-1	6	9	0.00952381
700	MKN2-1	6	10	0.00917431
701	MKN2-1	7	1	0.00925926
702	MKN2-1	7	2	0.0106383
703	MKN2-1	7	3	0.0117647
704	MKN2-1	7	4	0.00980392
705	MKN2-1	7	5	0.010989
706	MKN2-1	7	6	0.00925926
707	MKN2-1	7	7	0.0116279
708	MKN2-1	7	8	0.00909091
709	MKN2-1	7	9	0.00980392
710	MKN2-1	7	10	0.011236
711	MKN2-1	8	1	0.0107527
712	MKN2-1	8	2	0.0116279
713	MKN2-1	8	3	0.0104167
714	MKN2-1	8	4	0.0117647
715	MKN2-1	8	5	0.00900901
716	MKN2-1	8	6	0.010101
717	MKN2-1	8	7	0.00970874
718	MKN2-1	8	8	0.0114943
719	MKN2-1	8	9	0.0147059
720	MKN2-1	8	10	0.0102041
721	MKN2-1	9	1	0.010989
722	MKN2-1	9	2	0.0114943
723	MKN2-1	9	3	0.0116279
724	MKN2-1	9	4	0.00869565
725	MKN2-1	9	5	0.0106383
726	MKN2-1	9	6	0.0113636
727	MKN2-1	9	7	0.00961539
728	MKN2-1	9	8	0.00980392
729	MKN2-1	9	9	0.0102041
730	MKN2-1	9	10	0.011236
731	MKN2-1	10	1	0.00877193
732	MKN2-1	10	2	0.0102041
733	MKN2-1	10	3	0.00980392
734	MKN2-1	10	4	0.00847458
735	MKN2-1	10	5	0.00925926
736	MKN2-1	10	6	0.00892857
737	MKN2-1	10	7	0.0113636
738	MKN2-1	10	8	0.01
739	MKN2-1	10	9	0.011236
740	MKN2-1	10	10	0.0111111
741	MKN2-2	1	1	0.0102041
742	MKN2-2	1	2	0.00884956
743	MKN2-2	1	3	0.010101
744	MKN2-2	1	4	0.0116279
745	MKN2-2	1	5	0.00787402
746	MKN2-2	1	6	0.0104167
747	MKN2-2	1	7	0.00724638
748	MKN2-2	1	8	0.00833333
749	MKN2-2	1	9	0.00775194
750	MKN2-2	1	10	0.00877193
751	MKN2-2	2	1	0.0212766
752	MKN2-2	2	2	0.0108696
753	MKN2-2	2	3	0.0102041
754	MKN2-2	2	4	0.00840336
755	MKN2-2	2	5	0.00787402
756	MKN2-2	2	6	0.00769231
757	MKN2-2	2	7	0.0107527
758	MKN2-2	2	8	0.0119048
759	MKN2-2	2	9	0.0123457
760	MKN2-2	2	10	0.0128205
761	MKN2-2	3	1	0.00769231
762	MKN2-2	3	2	0.00819672
763	MKN2-2	3	3	0.0105263
764	MKN2-2	3	4	0.00724638
765	MKN2-2	3	5	0.00847458
766	MKN2-2	3	6	0.00943396
767	MKN2-2	3	7	0.00609756
768	MKN2-2	3	8	0.00757576
769	MKN2-2	3	9	0.00806452
770	MKN2-2	3	10	0.0075188
771	MKN2-2	4	1	0.0075188
772	MKN2-2	4	2	0.0102041
773	MKN2-2	4	3	0.00806452
774	MKN2-2	4	4	0.00704225
775	MKN2-2	4	5	0.00819672
776	MKN2-2	4	6	0.0108696
777	MKN2-2	4	7	0.00862069
778	MKN2-2	4	8	0.0120482
779	MKN2-2	4	9	0.0103093
780	MKN2-2	4	10	0.00724638
781	MKN2-2	5	1	0.00917431
782	MKN2-2	5	2	0.0142857
783	MKN2-2	5	3	0.00900901
784	MKN2-2	5	4	0.00877193
785	MKN2-2	5	5	0.00970874
786	MKN2-2	5	6	0.00925926
787	MKN2-2	5	7	0.00980392
788	MKN2-2	5	8	0.00952381
789	MKN2-2	5	9	0.0102041
790	MKN2-2	5	10	0.00862069
791	MKN2-2	6	1	0.00862069
792	MKN2-2	6	2	0.00943396
793	MKN2-2	6	3	0.00909091
794	MKN2-2	6	4	0.00793651
795	MKN2-2	6	5	0.0113636
796	MKN2-2	6	6	0.00787402
797	MKN2-2	6	7	0.0181818
798	MKN2-2	6	8	0.00990099
799	MKN2-2	6	9	0.0121951
800	MKN2-2	6	10	0.00980392
801	MKN2-2	7	1	0.010101
802	MKN2-2	7	2	0.0107527
803	MKN2-2	7	3	0.00813008
804	MKN2-2	7	4	0.0102041
805	MKN2-2	7	5	0.010989
806	MKN2-2	7	6	0.00862069
807	MKN2-2	7	7	0.0102041
808	MKN2-2	7	8	0.0111111
809	MKN2-2	7	9	0.00970874
810	MKN2-2	7	10	0.00833333
811	MKN2-2	8	1	0.00934579
812	MKN2-2	8	2	0.00847458
813	MKN2-2	8	3	0.00961539
814	MKN2-2	8	4	0.00763359
815	MKN2-2	8	5	0.00892857
816	MKN2-2	8	6	0.00990099
817	MKN2-2	8	7	0.0078125
818	MKN2-2	8	8	0.00793651
819	MKN2-2	8	9	0.00943396
820	MKN2-2	8	10	0.00900901
821	MKN2-2	9	1	0.00892857
822	MKN2-2	9	2	0.00952381
823	MKN2-2	9	3	0.010989
824	MKN2-2	9	4	0.0119048
825	MKN2-2	9	5	0.00917431
826	MKN2-2	9	6	0.0104167
827	MKN2-2	9	7	0.00980392
828	MKN2-2	9	8	0.0142857
829	MKN2-2	9	9	0.00819672
830	MKN2-2	9	10	0.00704225
831	MKN2-2	10	1	0.0114943
832	MKN2-2	10	2	0.00925926
833	MKN2-2	10	3	0.00892857
834	MKN2-2	10	4	0.011236
835	MKN2-2	10	5	0.00649351
836	MKN2-2	10	6	0.0111111
837	MKN2-2	10	7	0.00900901
838	MKN2-2	10	8	0.00877193
839	MKN2-2	10	9	0.00617284
840	MKN2-2	10	10	0.00649351
841	MKN2-3	1	1	0.0114943
842	MKN2-3	1	2	0.0113636
843	MKN2-3	1	3	0.0114943
844	MKN2-3	1	4	0.00854701
845	MKN2-3	1	5	0.0105263
846	MKN2-3	1	6	0.00884956
847	MKN2-3	1	7	0.0102041
848	MKN2-3	1	8	0.00826446
849	MKN2-3	1	9	0.0105263
850	MKN2-3	1	10	0.0102041
851	MKN2-3	2	1	0.0103093
852	MKN2-3	2	2	0.00684931
853	MKN2-3	2	3	0.00847458
854	MKN2-3	2	4	0.0166667
855	MKN2-3	2	5	0.0138889
856	MKN2-3	2	6	0.01
857	MKN2-3	2	7	0.012987
858	MKN2-3	2	8	0.0140845
859	MKN2-3	2	9	0.02
860	MKN2-3	2	10	0.03125
861	MKN2-3	3	1	0.00980392
862	MKN2-3	3	2	0.0125
863	MKN2-3	3	3	0.00909091
864	MKN2-3	3	4	0.00862069
865	MKN2-3	3	5	0.00970874
866	MKN2-3	3	6	0.0151515
867	MKN2-3	3	7	0.01
868	MKN2-3	3	8	0.00847458
869	MKN2-3	3	9	0.0113636
870	MKN2-3	3	10	0.0106383
871	MKN2-3	4	1	0.00892857
872	MKN2-3	4	2	0.01
873	MKN2-3	4	3	0.0128205
874	MKN2-3	4	4	0.0119048
875	MKN2-3	4	5	0.00763359
876	MKN2-3	4	6	0.0105263
877	MKN2-3	4	7	0.00840336
878	MKN2-3	4	8	0.008
879	MKN2-3	4	9	0.00934579
880	MKN2-3	4	10	0.00909091
881	MKN2-3	5	1	0.00735294
882	MKN2-3	5	2	0.00757576
883	MKN2-3	5	3	0.0131579
884	MKN2-3	5	4	0.00877193
885	MKN2-3	5	5	0.00970874
886	MKN2-3	5	6	0.00925926
887	MKN2-3	5	7	0.00961539
888	MKN2-3	5	8	0.00806452
889	MKN2-3	5	9	0.012987
890	MKN2-3	5	10	0.0117647
891	MKN2-3	6	1	0.0114943
892	MKN2-3	6	2	0.00869565
893	MKN2-3	6	3	0.0107527
894	MKN2-3	6	4	0.0113636
895	MKN2-3	6	5	0.0102041
896	MKN2-3	6	6	0.00917431
897	MKN2-3	6	7	0.0107527
898	MKN2-3	6	8	0.00869565
899	MKN2-3	6	9	0.00917431
900	MKN2-3	6	10	0.0128205
901	MKN2-3	7	1	0.00847458
902	MKN2-3	7	2	0.0133333
903	MKN2-3	7	3	0.00819672
904	MKN2-3	7	4	0.00606061
905	MKN2-3	7	5	0.0106383
906	MKN2-3	7	6	0.00925926
907	MKN2-3	7	7	0.01
908	MKN2-3	7	8	0.016129
909	MKN2-3	7	9	0.0113636
910	MKN2-3	7	10	0.00961539
911	MKN2-3	8	1	0.02
912	MKN2-3	8	2	0.016129
913	MKN2-3	8	3	0.0147059
914	MKN2-3	8	4	0.0125
915	MKN2-3	8	5	0.0151515
916	MKN2-3	8	6	0.0181818
917	MKN2-3	8	7	0.0185185
918	MKN2-3	8	8	0.0204082
919	MKN2-3	8	9	0.016129
920	MKN2-3	8	10	0.02
921	MKN2-3	9	1	0.00847458
922	MKN2-3	9	2	0.0107527
923	MKN2-3	9	3	0.00990099
924	MKN2-3	9	4	0.00980392
925	MKN2-3	9	5	0.00917431
926	MKN2-3	9	6	0.00746269
927	MKN2-3	9	7	0.0104167
928	MKN2-3	9	8	0.00877193
929	MKN2-3	9	9	0.0125
930	MKN2-3	9	10	0.00763359
931	MKN2-3	10	1	0.00819672
932	MKN2-3	10	2	0.008
933	MKN2-3	10	3	0.00934579
934	MKN2-3	10	4	0.00892857
935	MKN2-3	10	5	0.00892857
936	MKN2-3	10	6	0.00757576
937	MKN2-3	10	7	0.00925926
938	MKN2-3	10	8	0.00909091
939	MKN2-3	10	9	0.00724638
940	MKN2-3	10	10	0.00884956
941	SkKN1-1	1	1	0.0120482
942	SkKN1-1	1	2	0.0123457
943	SkKN1-1	1	3	0.010989
944	SkKN1-1	1	4	0.0116279
945	SkKN1-1	1	5	0.0123457
946	SkKN1-1	1	6	0.0117647
947	SkKN1-1	1	7	0.0117647
948	SkKN1-1	1	8	0.0111111
949	SkKN1-1	1	9	0.0138889
950	SkKN1-1	1	10	0.0123457
951	SkKN1-1	2	1	0.02
952	SkKN1-1	2	2	0.0181818
953	SkKN1-1	2	3	0.0166667
954	SkKN1-1	2	4	0.010989
955	SkKN1-1	2	5	0.0111111
956	SkKN1-1	2	6	0.0131579
957	SkKN1-1	2	7	0.00900901
958	SkKN1-1	2	8	0.0105263
959	SkKN1-1	2	9	0.00900901
960	SkKN1-1	2	10	0.0204082
961	SkKN1-1	3	1	0.0153846
962	SkKN1-1	3	2	0.0116279
963	SkKN1-1	3	3	0.0117647
964	SkKN1-1	3	4	0.0133333
965	SkKN1-1	3	5	0.0128205
966	SkKN1-1	3	6	0.0153846
967	SkKN1-1	3	7	0.0123457
968	SkKN1-1	3	8	0.0151515
969	SkKN1-1	3	9	0.0131579
970	SkKN1-1	3	10	0.0125
971	SkKN1-1	4	1	0.0169492
972	SkKN1-1	4	2	0.0140845
973	SkKN1-1	4	3	0.0178571
974	SkKN1-1	4	4	0.0113636
975	SkKN1-1	4	5	0.00943396
976	SkKN1-1	4	6	0.0128205
977	SkKN1-1	4	7	0.010101
978	SkKN1-1	4	8	0.00892857
979	SkKN1-1	4	9	0.0117647
980	SkKN1-1	4	10	0.0144928
981	SkKN1-1	5	1	0.0121951
982	SkKN1-1	5	2	0.0131579
983	SkKN1-1	5	3	0.0222222
984	SkKN1-1	5	4	0.0178571
985	SkKN1-1	5	5	0.0123457
986	SkKN1-1	5	6	0.0196078
987	SkKN1-1	5	7	0.0243902
988	SkKN1-1	5	8	0.0178571
989	SkKN1-1	5	9	0.015625
990	SkKN1-1	5	10	0.0238095
991	SkKN1-1	6	1	0.02
992	SkKN1-1	6	2	0.025
993	SkKN1-1	6	3	0.0833333
994	SkKN1-1	6	4	0.0181818
995	SkKN1-1	6	5	0.0333333
996	SkKN1-1	6	6	0.2
997	SkKN1-1	6	7	0.05
998	SkKN1-1	6	8	0.2
999	SkKN1-1	6	9	0.0344828
1000	SkKN1-1	6	10	0.0344828
1001	SkKN1-1	7	1	0.025641
1002	SkKN1-1	7	2	0.02
1003	SkKN1-1	7	3	0.0169492
1004	SkKN1-1	7	4	0.030303
1005	SkKN1-1	7	5	0.025
1006	SkKN1-1	7	6	0.0175439
1007	SkKN1-1	7	7	0.0166667
1008	SkKN1-1	7	8	0.0153846
1009	SkKN1-1	7	9	0.0196078
1010	SkKN1-1	7	10	0.0133333
1011	SkKN1-1	8	1	0.0222222
1012	SkKN1-1	8	2	0.010101
1013	SkKN1-1	8	3	0.0166667
1014	SkKN1-1	8	4	0.00909091
1015	SkKN1-1	8	5	0.00909091
1016	SkKN1-1	8	6	0.0105263
1017	SkKN1-1	8	7	0.0133333
1018	SkKN1-1	8	8	0.00990099
1019	SkKN1-1	8	9	0.0111111
1020	SkKN1-1	8	10	0.0135135
1021	SkKN1-1	9	1	0.025
1022	SkKN1-1	9	2	0.0166667
1023	SkKN1-1	9	3	0.037037
1024	SkKN1-1	9	4	0.0344828
1025	SkKN1-1	9	5	0.0322581
1026	SkKN1-1	9	6	0.047619
1027	SkKN1-1	9	7	0.0243902
1028	SkKN1-1	9	8	0.0217391
1029	SkKN1-1	9	9	0.0666667
1030	SkKN1-1	9	10	0.0196078
1031	SkKN1-1	10	1	0.0285714
1032	SkKN1-1	10	2	0.0163934
1033	SkKN1-1	10	3	0.0172414
1034	SkKN1-1	10	4	0.01
1035	SkKN1-1	10	5	0.0163934
1036	SkKN1-1	10	6	0.0147059
1037	SkKN1-1	10	7	0.0121951
1038	SkKN1-1	10	8	0.0138889
1039	SkKN1-1	10	9	0.0243902
1040	SkKN1-1	10	10	0.0243902
1041	SkKN1-2	1	1	0.0169492
1042	SkKN1-2	1	2	0.016129
1043	SkKN1-2	1	3	0.0125
1044	SkKN1-2	1	4	0.0163934
1045	SkKN1-2	1	5	0.0123457
1046	SkKN1-2	1	6	0.0147059
1047	SkKN1-2	1	7	0.0138889
1048	SkKN1-2	1	8	0.0147059
1049	SkKN1-2	1	9	0.0138889
1050	SkKN1-2	1	10	0.0147059
1051	SkKN1-2	2	1	0.0142857
1052	SkKN1-2	2	2	0.0125
1053	SkKN1-2	2	3	0.025
1054	SkKN1-2	2	4	0.0140845
1055	SkKN1-2	2	5	0.00952381
1056	SkKN1-2	2	6	0.0208333
1057	SkKN1-2	2	7	0.0222222
1058	SkKN1-2	2	8	0.01
1059	SkKN1-2	2	9	0.012987
1060	SkKN1-2	2	10	0.0125
1061	SkKN1-2	3	1	0.0113636
1062	SkKN1-2	3	2	0.0121951
1063	SkKN1-2	3	3	0.0166667
1064	SkKN1-2	3	4	0.0123457
1065	SkKN1-2	3	5	0.0105263
1066	SkKN1-2	3	6	0.0125
1067	SkKN1-2	3	7	0.0153846
1068	SkKN1-2	3	8	0.011236
1069	SkKN1-2	3	9	0.0149254
1070	SkKN1-2	3	10	0.00990099
1071	SkKN1-2	4	1	0.0125
1072	SkKN1-2	4	2	0.00917431
1073	SkKN1-2	4	3	0.0136986
1074	SkKN1-2	4	4	0.0138889
1075	SkKN1-2	4	5	0.0147059
1076	SkKN1-2	4	6	0.0333333
1077	SkKN1-2	4	7	0.0149254
1078	SkKN1-2	4	8	0.0204082
1079	SkKN1-2	4	9	0.0166667
1080	SkKN1-2	4	10	0.0149254
1081	SkKN1-2	5	1	0.010989
1082	SkKN1-2	5	2	0.0126582
1083	SkKN1-2	5	3	0.0172414
1084	SkKN1-2	5	4	0.00869565
1085	SkKN1-2	5	5	0.00980392
1086	SkKN1-2	5	6	0.0140845
1087	SkKN1-2	5	7	0.0142857
1088	SkKN1-2	5	8	0.0123457
1089	SkKN1-2	5	9	0.015625
1090	SkKN1-2	5	10	0.0142857
1091	SkKN1-2	6	1	0.0108696
1092	SkKN1-2	6	2	0.0111111
1093	SkKN1-2	6	3	0.0133333
1094	SkKN1-2	6	4	0.0153846
1095	SkKN1-2	6	5	0.02
1096	SkKN1-2	6	6	0.016129
1097	SkKN1-2	6	7	0.0138889
1098	SkKN1-2	6	8	0.0105263
1099	SkKN1-2	6	9	0.0153846
1100	SkKN1-2	6	10	0.0142857
1101	SkKN1-2	7	1	0.0107527
1102	SkKN1-2	7	2	0.0111111
1103	SkKN1-2	7	3	0.0169492
1104	SkKN1-2	7	4	0.0163934
1105	SkKN1-2	7	5	0.011236
1106	SkKN1-2	7	6	0.00854701
1107	SkKN1-2	7	7	0.0153846
1108	SkKN1-2	7	8	0.010989
1109	SkKN1-2	7	9	0.0123457
1110	SkKN1-2	7	10	0.011236
1111	SkKN1-2	8	1	0.0133333
1112	SkKN1-2	8	2	0.011236
1113	SkKN1-2	8	3	0.0104167
1114	SkKN1-2	8	4	0.00990099
1115	SkKN1-2	8	5	0.0117647
1116	SkKN1-2	8	6	0.0125
1117	SkKN1-2	8	7	0.0126582
1118	SkKN1-2	8	8	0.00980392
1119	SkKN1-2	8	9	0.0123457
1120	SkKN1-2	8	10	0.0123457
1121	SkKN1-2	9	1	0.0138889
1122	SkKN1-2	9	2	0.0121951
1123	SkKN1-2	9	3	0.0136986
1124	SkKN1-2	9	4	0.0147059
1125	SkKN1-2	9	5	0.0103093
1126	SkKN1-2	9	6	0.0142857
1127	SkKN1-2	9	7	0.0153846
1128	SkKN1-2	9	8	0.0121951
1129	SkKN1-2	9	9	0.0111111
1130	SkKN1-2	9	10	0.0117647
1131	SkKN1-3	1	1	0.02
1132	SkKN1-3	1	2	0.0142857
1133	SkKN1-3	1	3	0.0163934
1134	SkKN1-3	1	4	0.0163934
1135	SkKN1-3	1	5	0.0172414
1136	SkKN1-3	1	6	0.0238095
1137	SkKN1-3	1	7	0.0181818
1138	SkKN1-3	1	8	0.0322581
1139	SkKN1-3	1	9	0.0208333
1140	SkKN1-3	1	10	0.010989
1141	SkKN1-3	2	1	0.0144928
1142	SkKN1-3	2	2	0.0117647
1143	SkKN1-3	2	3	0.0117647
1144	SkKN1-3	2	4	0.0196078
1145	SkKN1-3	2	5	0.0181818
1146	SkKN1-3	2	6	0.0166667
1147	SkKN1-3	2	7	0.0196078
1148	SkKN1-3	2	8	0.0123457
1149	SkKN1-3	2	9	0.0105263
1150	SkKN1-3	2	10	0.0181818
1151	SkKN1-3	3	1	0.0172414
1152	SkKN1-3	3	2	0.0125
1153	SkKN1-3	3	3	0.0131579
1154	SkKN1-3	3	4	0.0163934
1155	SkKN1-3	3	5	0.0144928
1156	SkKN1-3	3	6	0.0123457
1157	SkKN1-3	3	7	0.01
1158	SkKN1-3	3	8	0.0111111
1159	SkKN1-3	3	9	0.0107527
1160	SkKN1-3	3	10	0.01
1161	SkKN1-3	4	1	0.0153846
1162	SkKN1-3	4	2	0.0196078
1163	SkKN1-3	4	3	0.0135135
1164	SkKN1-3	4	4	0.0147059
1165	SkKN1-3	4	5	0.0121951
1166	SkKN1-3	4	6	0.0192308
1167	SkKN1-3	4	7	0.0121951
1168	SkKN1-3	4	8	0.0178571
1169	SkKN1-3	4	9	0.0208333
1170	SkKN1-3	4	10	0.011236
1171	SkKN1-3	5	1	0.0142857
1172	SkKN1-3	5	2	0.0196078
1173	SkKN1-3	5	3	0.0196078
1174	SkKN1-3	5	4	0.02
1175	SkKN1-3	5	5	0.0263158
1176	SkKN1-3	5	6	0.0333333
1177	SkKN1-3	5	7	0.0121951
1178	SkKN1-3	5	8	0.0163934
1179	SkKN1-3	5	9	0.0151515
1180	SkKN1-3	5	10	0.0140845
1181	SkKN1-3	6	1	0.0140845
1182	SkKN1-3	6	2	0.0107527
1183	SkKN1-3	6	3	0.0131579
1184	SkKN1-3	6	4	0.010989
1185	SkKN1-3	6	5	0.0238095
1186	SkKN1-3	6	6	0.0181818
1187	SkKN1-3	6	7	0.0140845
1188	SkKN1-3	6	8	0.0133333
1189	SkKN1-3	6	9	0.0149254
1190	SkKN1-3	6	10	0.0163934
1191	SkKN1-3	7	1	0.0108696
1192	SkKN1-3	7	2	0.025641
1193	SkKN1-3	7	3	0.0243902
1194	SkKN1-3	7	4	0.0222222
1195	SkKN1-3	7	5	0.0222222
1196	SkKN1-3	7	6	0.0185185
1197	SkKN1-3	7	7	0.0147059
1198	SkKN1-3	7	8	0.0169492
1199	SkKN1-3	7	9	0.0138889
1200	SkKN1-3	7	10	0.0142857
1201	SkKN1-3	8	1	0.0149254
1202	SkKN1-3	8	2	0.0322581
1203	SkKN1-3	8	3	0.02
1204	SkKN1-3	8	4	0.015625
1205	SkKN1-3	8	5	0.011236
1206	SkKN1-3	8	6	0.00833333
1207	SkKN1-3	8	7	0.016129
1208	SkKN1-3	8	8	0.0126582
1209	SkKN1-3	8	9	0.0111111
1210	SkKN1-3	8	10	0.0140845
1211	SkKN1-3	9	1	0.025
1212	SkKN1-3	9	2	0.0108696
1213	SkKN1-3	9	3	0.0105263
1214	SkKN1-3	9	4	0.0133333
1215	SkKN1-3	9	5	0.0172414
1216	SkKN1-3	9	6	0.0140845
1217	SkKN1-3	9	7	0.0181818
1218	SkKN1-3	9	8	0.0166667
1219	SkKN1-3	9	9	0.0196078
1220	SkKN1-3	9	10	0.0135135
1221	SkKN1-3	10	1	0.0243902
1222	SkKN1-3	10	2	0.0196078
1223	SkKN1-3	10	3	0.04
1224	SkKN1-3	10	4	0.04
1225	SkKN1-3	10	5	0.0909091
1226	SkKN1-3	10	6	0.0322581
1227	SkKN1-3	10	7	0.0526316
1228	SkKN1-3	10	8	0.0526316
1229	SkKN1-3	10	9	0.025
1230	SkKN1-3	10	10	0.0344828
1231	SkKN1-4	1	1	0.0185185
1232	SkKN1-4	1	2	0.0217391
1233	SkKN1-4	1	3	0.0153846
1234	SkKN1-4	1	4	0.0128205
1235	SkKN1-4	1	5	0.0294118
1236	SkKN1-4	1	6	0.0263158
1237	SkKN1-4	1	7	0.0114943
1238	SkKN1-4	1	8	0.0113636
1239	SkKN1-4	1	9	0.00917431
1240	SkKN1-4	1	10	0.0172414
1241	SkKN1-4	2	1	0.04
1242	SkKN1-4	2	2	0.0222222
1243	SkKN1-4	2	3	0.0169492
1244	SkKN1-4	2	4	0.0204082
1245	SkKN1-4	2	5	0.0172414
1246	SkKN1-4	2	6	0.0116279
1247	SkKN1-4	2	7	0.0181818
1248	SkKN1-4	2	8	0.0121951
1249	SkKN1-4	2	9	0.0222222
1250	SkKN1-4	2	10	0.0128205
1251	SkKN1-4	3	1	0.0153846
1252	SkKN1-4	3	2	0.0153846
1253	SkKN1-4	3	3	0.010989
1254	SkKN1-4	3	4	0.0204082
1255	SkKN1-4	3	5	0.0192308
1256	SkKN1-4	3	6	0.0151515
1257	SkKN1-4	3	7	0.0149254
1258	SkKN1-4	3	8	0.0169492
1259	SkKN1-4	3	9	0.0222222
1260	SkKN1-4	3	10	0.0153846
1261	SkKN1-4	4	1	0.02
1262	SkKN1-4	4	2	0.0169492
1263	SkKN1-4	4	3	0.0175439
1264	SkKN1-4	4	4	0.0166667
1265	SkKN1-4	4	5	0.03125
1266	SkKN1-4	4	6	0.0142857
1267	SkKN1-4	4	7	0.0172414
1268	SkKN1-4	4	8	0.0172414
1269	SkKN1-4	4	9	0.0104167
1270	SkKN1-4	4	10	0.0136986
1271	SkKN1-4	5	1	0.0126582
1272	SkKN1-4	5	2	0.011236
1273	SkKN1-4	5	3	0.0204082
1274	SkKN1-4	5	4	0.02
1275	SkKN1-4	5	5	0.0243902
1276	SkKN1-4	5	6	0.0166667
1277	SkKN1-4	5	7	0.0125
1278	SkKN1-4	5	8	0.0147059
1279	SkKN1-4	5	9	0.012987
1280	SkKN1-4	5	10	0.01
1281	SkKN1-4	6	1	0.0196078
1282	SkKN1-4	6	2	0.0192308
1283	SkKN1-4	6	3	0.0138889
1284	SkKN1-4	6	4	0.0181818
1285	SkKN1-4	6	5	0.0169492
1286	SkKN1-4	6	6	0.0142857
1287	SkKN1-4	6	7	0.0136986
1288	SkKN1-4	6	8	0.0142857
1289	SkKN1-4	6	9	0.0144928
1290	SkKN1-4	6	10	0.0149254
1291	SkKN1-4	7	1	0.0204082
1292	SkKN1-4	7	2	0.02
1293	SkKN1-4	7	3	0.0238095
1294	SkKN1-4	7	4	0.0212766
1295	SkKN1-4	7	5	0.02
1296	SkKN1-4	7	6	0.0196078
1297	SkKN1-4	7	7	0.0131579
1298	SkKN1-4	7	8	0.012987
1299	SkKN1-4	7	9	0.0238095
1300	SkKN1-4	7	10	0.0133333
1301	SkKN1-4	8	1	0.0149254
1302	SkKN1-4	8	2	0.0149254
1303	SkKN1-4	8	3	0.0222222
1304	SkKN1-4	8	4	0.0222222
1305	SkKN1-4	8	5	0.02
1306	SkKN1-4	8	6	0.0222222
1307	SkKN1-4	8	7	0.0163934
1308	SkKN1-4	8	8	0.0185185
1309	SkKN1-4	8	9	0.0181818
1310	SkKN1-4	8	10	0.0138889
1311	SkKN1-5	1	1	0.0108696
1312	SkKN1-5	1	2	0.00990099
1313	SkKN1-5	1	3	0.00909091
1314	SkKN1-5	1	4	0.011236
1315	SkKN1-5	1	5	0.00833333
1316	SkKN1-5	1	6	0.00854701
1317	SkKN1-5	1	7	0.0117647
1318	SkKN1-5	1	8	0.00892857
1319	SkKN1-5	1	9	0.00917431
1320	SkKN1-5	1	10	0.0140845
1321	SkKN1-5	2	1	0.0144928
1322	SkKN1-5	2	2	0.010989
1323	SkKN1-5	2	3	0.0117647
1324	SkKN1-5	2	4	0.0114943
1325	SkKN1-5	2	5	0.0105263
1326	SkKN1-5	2	6	0.0144928
1327	SkKN1-5	2	7	0.010101
1328	SkKN1-5	2	8	0.0114943
1329	SkKN1-5	2	9	0.01
1330	SkKN1-5	2	10	0.0102041
1331	SkKN1-5	3	1	0.0121951
1332	SkKN1-5	3	2	0.00833333
1333	SkKN1-5	3	3	0.0070922
1334	SkKN1-5	3	4	0.0123457
1335	SkKN1-5	3	5	0.00952381
1336	SkKN1-5	3	6	0.00934579
1337	SkKN1-5	3	7	0.01
1338	SkKN1-5	3	8	0.00909091
1339	SkKN1-5	3	9	0.0114943
1340	SkKN1-5	3	10	0.0113636
1341	SkKN1-5	4	1	0.010101
1342	SkKN1-5	4	2	0.0105263
1343	SkKN1-5	4	3	0.0103093
1344	SkKN1-5	4	4	0.01
1345	SkKN1-5	4	5	0.0121951
1346	SkKN1-5	4	6	0.011236
1347	SkKN1-5	4	7	0.01
1348	SkKN1-5	4	8	0.00961539
1349	SkKN1-5	4	9	0.00961539
1350	SkKN1-5	4	10	0.01
1351	SkKN1-5	5	1	0.00909091
1352	SkKN1-5	5	2	0.0111111
1353	SkKN1-5	5	3	0.00869565
1354	SkKN1-5	5	4	0.0105263
1355	SkKN1-5	5	5	0.0117647
1356	SkKN1-5	5	6	0.0166667
1357	SkKN1-5	5	7	0.0117647
1358	SkKN1-5	5	8	0.01
1359	SkKN1-5	5	9	0.0133333
1360	SkKN1-5	5	10	0.0125
1361	SkKN1-5	6	1	0.01
1362	SkKN1-5	6	2	0.0103093
1363	SkKN1-5	6	3	0.0126582
1364	SkKN1-5	6	4	0.0142857
1365	SkKN1-5	6	5	0.0105263
1366	SkKN1-5	6	6	0.0117647
1367	SkKN1-5	6	7	0.00961539
1368	SkKN1-5	6	8	0.00961539
1369	SkKN1-5	6	9	0.0111111
1370	SkKN1-5	6	10	0.012987
1371	SkKN1-5	7	1	0.0126582
1372	SkKN1-5	7	2	0.0105263
1373	SkKN1-5	7	3	0.0117647
1374	SkKN1-5	7	4	0.00892857
1375	SkKN1-5	7	5	0.0119048
1376	SkKN1-5	7	6	0.0116279
1377	SkKN1-5	7	7	0.00917431
1378	SkKN1-5	7	8	0.0125
1379	SkKN1-5	7	9	0.0121951
1380	SkKN1-5	7	10	0.00892857
1381	SkKN1-5	8	1	0.0123457
1382	SkKN1-5	8	2	0.0111111
1383	SkKN1-5	8	3	0.0121951
1384	SkKN1-5	8	4	0.010989
1385	SkKN1-5	8	5	0.0111111
1386	SkKN1-5	8	6	0.010989
1387	SkKN1-5	8	7	0.0123457
1388	SkKN1-5	8	8	0.0123457
1389	SkKN1-5	8	9	0.0120482
1390	SkKN1-5	8	10	0.0163934
1391	SkKN1-5	9	1	0.00833333
1392	SkKN1-5	9	2	0.00917431
1393	SkKN1-5	9	3	0.0111111
1394	SkKN1-5	9	4	0.011236
1395	SkKN1-5	9	5	0.0144928
1396	SkKN1-5	9	6	0.0108696
1397	SkKN1-5	9	7	0.0138889
1398	SkKN1-5	9	8	0.0138889
1399	SkKN1-5	9	9	0.0111111
1400	SkKN1-5	9	10	0.0111111
1401	SkKN1-5	10	1	0.0108696
1402	SkKN1-5	10	2	0.00909091
1403	SkKN1-5	10	3	0.0105263
1404	SkKN1-5	10	4	0.0104167
1405	SkKN1-5	10	5	0.00990099
1406	SkKN1-5	10	6	0.0119048
1407	SkKN1-5	10	7	0.00943396
1408	SkKN1-5	10	8	0.011236
1409	SkKN1-5	10	9	0.0117647
1410	SkKN1-5	10	10	0.0128205
1411	SkKN1-6	1	1	0.0125
1412	SkKN1-6	1	2	0.0238095
1413	SkKN1-6	1	3	0.0140845
1414	SkKN1-6	1	4	0.0133333
1415	SkKN1-6	1	5	0.0153846
1416	SkKN1-6	1	6	0.025
1417	SkKN1-6	1	7	0.012987
1418	SkKN1-6	1	8	0.0238095
1419	SkKN1-6	1	9	0.0163934
1420	SkKN1-6	1	10	0.0166667
1421	SkKN1-6	2	1	0.0166667
1422	SkKN1-6	2	2	0.0131579
1423	SkKN1-6	2	3	0.0117647
1424	SkKN1-6	2	4	0.0181818
1425	SkKN1-6	2	5	0.0144928
1426	SkKN1-6	2	6	0.025
1427	SkKN1-6	2	7	0.0263158
1428	SkKN1-6	2	8	0.0125
1429	SkKN1-6	2	9	0.0166667
1430	SkKN1-6	2	10	0.025
1431	SkKN1-6	3	1	0.0166667
1432	SkKN1-6	3	2	0.0123457
1433	SkKN1-6	3	3	0.0263158
1434	SkKN1-6	3	4	0.0263158
1435	SkKN1-6	3	5	0.0181818
1436	SkKN1-6	3	6	0.0294118
1437	SkKN1-6	3	7	0.0123457
1438	SkKN1-6	3	8	0.0147059
1439	SkKN1-6	3	9	0.0175439
1440	SkKN1-6	3	10	0.0128205
1441	SkKN1-6	4	1	0.0125
1442	SkKN1-6	4	2	0.0142857
1443	SkKN1-6	4	3	0.01
1444	SkKN1-6	4	4	0.0166667
1445	SkKN1-6	4	5	0.0140845
1446	SkKN1-6	4	6	0.02
1447	SkKN1-6	4	7	0.0263158
1448	SkKN1-6	4	8	0.0163934
1449	SkKN1-6	4	9	0.0196078
1450	SkKN1-6	4	10	0.0142857
1451	SkKN1-6	5	1	0.0153846
1452	SkKN1-6	5	2	0.0153846
1453	SkKN1-6	5	3	0.0133333
1454	SkKN1-6	5	4	0.0117647
1455	SkKN1-6	5	5	0.0128205
1456	SkKN1-6	5	6	0.0111111
1457	SkKN1-6	5	7	0.0142857
1458	SkKN1-6	5	8	0.0166667
1459	SkKN1-6	5	9	0.0128205
1460	SkKN1-6	5	10	0.0111111
1461	SkKN1-6	6	1	0.0125
1462	SkKN1-6	6	2	0.0142857
1463	SkKN1-6	6	3	0.0196078
1464	SkKN1-6	6	4	0.0172414
1465	SkKN1-6	6	5	0.0204082
1466	SkKN1-6	6	6	0.0133333
1467	SkKN1-6	6	7	0.0126582
1468	SkKN1-6	6	8	0.0263158
1469	SkKN1-6	6	9	0.0149254
1470	SkKN1-6	6	10	0.0192308
1471	SkKN1-6	7	1	0.0169492
1472	SkKN1-6	7	2	0.0172414
1473	SkKN1-6	7	3	0.0113636
1474	SkKN1-6	7	4	0.0136986
1475	SkKN1-6	7	5	0.0120482
1476	SkKN1-6	7	6	0.0140845
1477	SkKN1-6	7	7	0.0138889
1478	SkKN1-6	7	8	0.0138889
1479	SkKN1-6	7	9	0.0232558
1480	SkKN1-6	7	10	0.0181818
1481	SkKN1-6	8	1	0.02
1482	SkKN1-6	8	2	0.0166667
1483	SkKN1-6	8	3	0.0166667
1484	SkKN1-6	8	4	0.0142857
1485	SkKN1-6	8	5	0.025
1486	SkKN1-6	8	6	0.0142857
1487	SkKN1-6	8	7	0.025
1488	SkKN1-6	8	8	0.0125
1489	SkKN1-6	8	9	0.0142857
1490	SkKN1-6	8	10	0.0166667
1491	SkKN1-6	9	1	0.0142857
1492	SkKN1-6	9	2	0.010989
1493	SkKN1-6	9	3	0.0138889
1494	SkKN1-6	9	4	0.0192308
1495	SkKN1-6	9	5	0.0192308
1496	SkKN1-6	9	6	0.0263158
1497	SkKN1-6	9	7	0.0185185
1498	SkKN1-6	9	8	0.0238095
1499	SkKN1-6	9	9	0.0227273
1500	SkKN1-6	9	10	0.0192308
1501	SkKN1-6	10	1	0.0166667
1502	SkKN1-6	10	2	0.0208333
1503	SkKN1-6	10	3	0.0208333
1504	SkKN1-6	10	4	0.02
1505	SkKN1-6	10	5	0.0133333
1506	SkKN1-6	10	6	0.0204082
1507	SkKN1-6	10	7	0.0204082
1508	SkKN1-6	10	8	0.0192308
1509	SkKN1-6	10	9	0.0138889
1510	SkKN1-6	10	10	0.0144928
1511	SkKN2-1	1	1	0.0116279
1512	SkKN2-1	1	2	0.0217391
1513	SkKN2-1	1	3	0.0144928
1514	SkKN2-1	1	4	0.012987
1515	SkKN2-1	1	5	0.0121951
1516	SkKN2-1	1	6	0.0102041
1517	SkKN2-1	1	7	0.00990099
1518	SkKN2-1	1	8	0.0108696
1519	SkKN2-1	1	9	0.0117647
1520	SkKN2-1	1	10	0.00990099
1521	SkKN2-1	2	1	0.00980392
1522	SkKN2-1	2	2	0.0163934
1523	SkKN2-1	2	3	0.0126582
1524	SkKN2-1	2	4	0.0133333
1525	SkKN2-1	2	5	0.010989
1526	SkKN2-1	2	6	0.0111111
1527	SkKN2-1	2	7	0.0103093
1528	SkKN2-1	2	8	0.0102041
1529	SkKN2-1	2	9	0.0107527
1530	SkKN2-1	2	10	0.010101
1531	SkKN2-1	3	1	0.0153846
1532	SkKN2-1	3	2	0.0166667
1533	SkKN2-1	3	3	0.02
1534	SkKN2-1	3	4	0.0113636
1535	SkKN2-1	3	5	0.0196078
1536	SkKN2-1	3	6	0.015625
1537	SkKN2-1	3	7	0.0125
1538	SkKN2-1	3	8	0.02
1539	SkKN2-1	3	9	0.00909091
1540	SkKN2-1	3	10	0.0123457
1541	SkKN2-1	4	1	0.0106383
1542	SkKN2-1	4	2	0.010989
1543	SkKN2-1	4	3	0.00909091
1544	SkKN2-1	4	4	0.0172414
1545	SkKN2-1	4	5	0.0106383
1546	SkKN2-1	4	6	0.0136986
1547	SkKN2-1	4	7	0.0105263
1548	SkKN2-1	4	8	0.0128205
1549	SkKN2-1	4	9	0.0102041
1550	SkKN2-1	4	10	0.00980392
1551	SkKN2-1	5	1	0.0140845
1552	SkKN2-1	5	2	0.015873
1553	SkKN2-1	5	3	0.0121951
1554	SkKN2-1	5	4	0.0121951
1555	SkKN2-1	5	5	0.0131579
1556	SkKN2-1	5	6	0.0111111
1557	SkKN2-1	5	7	0.0138889
1558	SkKN2-1	5	8	0.0135135
1559	SkKN2-1	5	9	0.0111111
1560	SkKN2-1	5	10	0.0125
1561	SkKN2-1	6	1	0.0128205
1562	SkKN2-1	6	2	0.0131579
1563	SkKN2-1	6	3	0.01
1564	SkKN2-1	6	4	0.0125
1565	SkKN2-1	6	5	0.0119048
1566	SkKN2-1	6	6	0.0121951
1567	SkKN2-1	6	7	0.011236
1568	SkKN2-1	6	8	0.0142857
1569	SkKN2-1	6	9	0.00819672
1570	SkKN2-1	6	10	0.0117647
1571	SkKN2-1	7	1	0.0142857
1572	SkKN2-1	7	2	0.0126582
1573	SkKN2-1	7	3	0.0111111
1574	SkKN2-1	7	4	0.0121951
1575	SkKN2-1	7	5	0.0192308
1576	SkKN2-1	7	6	0.0144928
1577	SkKN2-1	7	7	0.0140845
1578	SkKN2-1	7	8	0.0142857
1579	SkKN2-1	7	9	0.0121951
1580	SkKN2-1	7	10	0.0125
1581	SkKN2-1	8	1	0.0192308
1582	SkKN2-1	8	2	0.010101
1583	SkKN2-1	8	3	0.0151515
1584	SkKN2-1	8	4	0.0138889
1585	SkKN2-1	8	5	0.016129
1586	SkKN2-1	8	6	0.0140845
1587	SkKN2-1	8	7	0.0140845
1588	SkKN2-1	8	8	0.016129
1589	SkKN2-1	8	9	0.0142857
1590	SkKN2-1	8	10	0.0140845
1591	SkKN2-1	9	1	0.015625
1592	SkKN2-1	9	2	0.0192308
1593	SkKN2-1	9	3	0.0121951
1594	SkKN2-1	9	4	0.012987
1595	SkKN2-1	9	5	0.0120482
1596	SkKN2-1	9	6	0.0104167
1597	SkKN2-1	9	7	0.0116279
1598	SkKN2-1	9	8	0.0114943
1599	SkKN2-1	9	9	0.0113636
1600	SkKN2-1	9	10	0.0114943
1601	SkKN2-2	1	1	0.00990099
1602	SkKN2-2	1	2	0.0108696
1603	SkKN2-2	1	3	0.0111111
1604	SkKN2-2	1	4	0.00763359
1605	SkKN2-2	1	5	0.010101
1606	SkKN2-2	1	6	0.00826446
1607	SkKN2-2	1	7	0.00847458
1608	SkKN2-2	1	8	0.0125
1609	SkKN2-2	1	9	0.0120482
1610	SkKN2-2	1	10	0.010101
1611	SkKN2-2	2	1	0.0111111
1612	SkKN2-2	2	2	0.0106383
1613	SkKN2-2	2	3	0.01
1614	SkKN2-2	2	4	0.00925926
1615	SkKN2-2	2	5	0.0102041
1616	SkKN2-2	2	6	0.01
1617	SkKN2-2	2	7	0.00909091
1618	SkKN2-2	2	8	0.0102041
1619	SkKN2-2	2	9	0.0125
1620	SkKN2-2	2	10	0.0111111
1621	SkKN2-2	3	1	0.0108696
1622	SkKN2-2	3	2	0.008
1623	SkKN2-2	3	3	0.00952381
1624	SkKN2-2	3	4	0.01
1625	SkKN2-2	3	5	0.008
1626	SkKN2-2	3	6	0.00900901
1627	SkKN2-2	3	7	0.00961539
1628	SkKN2-2	3	8	0.00961539
1629	SkKN2-2	3	9	0.01
1630	SkKN2-2	3	10	0.00909091
1631	SkKN2-2	4	1	0.0121951
1632	SkKN2-2	4	2	0.0138889
1633	SkKN2-2	4	3	0.0108696
1634	SkKN2-2	4	4	0.0117647
1635	SkKN2-2	4	5	0.0107527
1636	SkKN2-2	4	6	0.0138889
1637	SkKN2-2	4	7	0.01
1638	SkKN2-2	4	8	0.0113636
1639	SkKN2-2	4	9	0.0117647
1640	SkKN2-2	4	10	0.0111111
1641	SkKN2-2	5	1	0.0108696
1642	SkKN2-2	5	2	0.00757576
1643	SkKN2-2	5	3	0.00847458
1644	SkKN2-2	5	4	0.00925926
1645	SkKN2-2	5	5	0.00952381
1646	SkKN2-2	5	6	0.0102041
1647	SkKN2-2	5	7	0.00787402
1648	SkKN2-2	5	8	0.00862069
1649	SkKN2-2	5	9	0.00900901
1650	SkKN2-2	5	10	0.00952381
1651	SkKN2-2	6	1	0.00869565
1652	SkKN2-2	6	2	0.00909091
1653	SkKN2-2	6	3	0.0105263
1654	SkKN2-2	6	4	0.01
1655	SkKN2-2	6	5	0.00806452
1656	SkKN2-2	6	6	0.010989
1657	SkKN2-2	6	7	0.0104167
1658	SkKN2-2	6	8	0.00934579
1659	SkKN2-2	6	9	0.0117647
1660	SkKN2-2	6	10	0.0102041
1661	SkKN2-2	7	1	0.01
1662	SkKN2-2	7	2	0.00909091
1663	SkKN2-2	7	3	0.0102041
1664	SkKN2-2	7	4	0.00909091
1665	SkKN2-2	7	5	0.01
1666	SkKN2-2	7	6	0.00909091
1667	SkKN2-2	7	7	0.0111111
1668	SkKN2-2	7	8	0.010989
1669	SkKN2-2	7	9	0.00757576
1670	SkKN2-2	7	10	0.00735294
1671	SkKN2-2	8	1	0.0128205
1672	SkKN2-2	8	2	0.00854701
1673	SkKN2-2	8	3	0.00961539
1674	SkKN2-2	8	4	0.0102041
1675	SkKN2-2	8	5	0.01
1676	SkKN2-2	8	6	0.00970874
1677	SkKN2-2	8	7	0.00877193
1678	SkKN2-2	8	8	0.00934579
1679	SkKN2-2	8	9	0.0138889
1680	SkKN2-2	8	10	0.00925926
1681	SkKN2-3	1	1	0.00862069
1682	SkKN2-3	1	2	0.00862069
1683	SkKN2-3	1	3	0.010101
1684	SkKN2-3	1	4	0.0106383
1685	SkKN2-3	1	5	0.010989
1686	SkKN2-3	1	6	0.00900901
1687	SkKN2-3	1	7	0.0106383
1688	SkKN2-3	1	8	0.00900901
1689	SkKN2-3	1	9	0.0078125
1690	SkKN2-3	1	10	0.0106383
1691	SkKN2-3	2	1	0.00990099
1692	SkKN2-3	2	2	0.0128205
1693	SkKN2-3	2	3	0.0105263
1694	SkKN2-3	2	4	0.010989
1695	SkKN2-3	2	5	0.00961539
1696	SkKN2-3	2	6	0.00909091
1697	SkKN2-3	2	7	0.00833333
1698	SkKN2-3	2	8	0.0070922
1699	SkKN2-3	2	9	0.00952381
1700	SkKN2-3	2	10	0.008
1701	SkKN2-3	3	1	0.00952381
1702	SkKN2-3	3	2	0.0117647
1703	SkKN2-3	3	3	0.0121951
1704	SkKN2-3	3	4	0.00980392
1705	SkKN2-3	3	5	0.00961539
1706	SkKN2-3	3	6	0.0102041
1707	SkKN2-3	3	7	0.00943396
1708	SkKN2-3	3	8	0.0108696
1709	SkKN2-3	3	9	0.008
1710	SkKN2-3	3	10	0.00925926
1711	SkKN2-3	4	1	0.00847458
1712	SkKN2-3	4	2	0.010101
1713	SkKN2-3	4	3	0.0121951
1714	SkKN2-3	4	4	0.010101
1715	SkKN2-3	4	5	0.010101
1716	SkKN2-3	4	6	0.0105263
1717	SkKN2-3	4	7	0.00952381
1718	SkKN2-3	4	8	0.0105263
1719	SkKN2-3	4	9	0.00757576
1720	SkKN2-3	4	10	0.00847458
1721	SkKN2-3	5	1	0.00925926
1722	SkKN2-3	5	2	0.00925926
1723	SkKN2-3	5	3	0.0121951
1724	SkKN2-3	5	4	0.00925926
1725	SkKN2-3	5	5	0.00847458
1726	SkKN2-3	5	6	0.0103093
1727	SkKN2-3	5	7	0.00934579
1728	SkKN2-3	5	8	0.00862069
1729	SkKN2-3	5	9	0.00826446
1730	SkKN2-3	5	10	0.00840336
1731	SkKN2-3	6	1	0.0102041
1732	SkKN2-3	6	2	0.0105263
1733	SkKN2-3	6	3	0.00952381
1734	SkKN2-3	6	4	0.00952381
1735	SkKN2-3	6	5	0.01
1736	SkKN2-3	6	6	0.00990099
1737	SkKN2-3	6	7	0.00892857
1738	SkKN2-3	6	8	0.00909091
1739	SkKN2-3	6	9	0.0106383
1740	SkKN2-3	6	10	0.00833333
1741	SkKN2-3	7	1	0.011236
1742	SkKN2-3	7	2	0.00925926
1743	SkKN2-3	7	3	0.01
1744	SkKN2-3	7	4	0.0114943
1745	SkKN2-3	7	5	0.01
1746	SkKN2-3	7	6	0.0107527
1747	SkKN2-3	7	7	0.01
1748	SkKN2-3	7	8	0.00869565
1749	SkKN2-3	7	9	0.0104167
1750	SkKN2-3	7	10	0.00952381
1751	SkKN2-3	8	1	0.008
1752	SkKN2-3	8	2	0.00833333
1753	SkKN2-3	8	3	0.0125
1754	SkKN2-3	8	4	0.00833333
1755	SkKN2-3	8	5	0.01
1756	SkKN2-3	8	6	0.00862069
1757	SkKN2-3	8	7	0.00980392
1758	SkKN2-3	8	8	0.00833333
1759	SkKN2-3	8	9	0.00757576
1760	SkKN2-3	8	10	0.00952381
1761	SkKN2-3	9	1	0.0111111
1762	SkKN2-3	9	2	0.00909091
1763	SkKN2-3	9	3	0.00952381
1764	SkKN2-3	9	4	0.00952381
1765	SkKN2-3	9	5	0.00909091
1766	SkKN2-3	9	6	0.010989
1767	SkKN2-3	9	7	0.010989
1768	SkKN2-3	9	8	0.00917431
1769	SkKN2-3	9	9	0.00934579
1770	SkKN2-3	9	10	0.0117647
1771	SkKN2-3	10	1	0.00961539
1772	SkKN2-3	10	2	0.00961539
1773	SkKN2-3	10	3	0.0108696
1774	SkKN2-3	10	4	0.0113636
1775	SkKN2-3	10	5	0.00980392
1776	SkKN2-3	10	6	0.00869565
1777	SkKN2-3	10	7	0.011236
1778	SkKN2-3	10	8	0.0108696
1779	SkKN2-3	10	9	0.0105263
1780	SkKN2-3	10	10	0.011236
1781	SkKN2-4	1	1	0.0113636
1782	SkKN2-4	1	2	0.0111111
1783	SkKN2-4	1	3	0.00980392
1784	SkKN2-4	1	4	0.0107527
1785	SkKN2-4	1	5	0.00952381
1786	SkKN2-4	1	6	0.00847458
1787	SkKN2-4	1	7	0.00925926
1788	SkKN2-4	1	8	0.00980392
1789	SkKN2-4	1	9	0.00869565
1790	SkKN2-4	1	10	0.01
1791	SkKN2-4	2	1	0.0104167
1792	SkKN2-4	2	2	0.0108696
1793	SkKN2-4	2	3	0.00869565
1794	SkKN2-4	2	4	0.0105263
1795	SkKN2-4	2	5	0.0104167
1796	SkKN2-4	2	6	0.00909091
1797	SkKN2-4	2	7	0.0102041
1798	SkKN2-4	2	8	0.01
1799	SkKN2-4	2	9	0.0121951
1800	SkKN2-4	2	10	0.0125
1801	SkKN2-4	3	1	0.008
1802	SkKN2-4	3	2	0.00847458
1803	SkKN2-4	3	3	0.0105263
1804	SkKN2-4	3	4	0.0104167
1805	SkKN2-4	3	5	0.0133333
1806	SkKN2-4	3	6	0.00925926
1807	SkKN2-4	3	7	0.0128205
1808	SkKN2-4	3	8	0.00961539
1809	SkKN2-4	3	9	0.0133333
1810	SkKN2-4	3	10	0.0133333
1811	SkKN2-4	4	1	0.0125
1812	SkKN2-4	4	2	0.0142857
1813	SkKN2-4	4	3	0.0104167
1814	SkKN2-4	4	4	0.00917431
1815	SkKN2-4	4	5	0.0108696
1816	SkKN2-4	4	6	0.01
1817	SkKN2-4	4	7	0.0103093
1818	SkKN2-4	4	8	0.01
1819	SkKN2-4	4	9	0.010989
1820	SkKN2-4	4	10	0.0102041
1821	SkKN2-4	5	1	0.00952381
1822	SkKN2-4	5	2	0.0107527
1823	SkKN2-4	5	3	0.0104167
1824	SkKN2-4	5	4	0.0105263
1825	SkKN2-4	5	5	0.01
1826	SkKN2-4	5	6	0.0102041
1827	SkKN2-4	5	7	0.011236
1828	SkKN2-4	5	8	0.0111111
1829	SkKN2-4	5	9	0.010989
1830	SkKN2-4	5	10	0.0144928
1831	SkKN2-4	6	1	0.0125
1832	SkKN2-4	6	2	0.00952381
1833	SkKN2-4	6	3	0.0102041
1834	SkKN2-4	6	4	0.00724638
1835	SkKN2-4	6	5	0.0105263
1836	SkKN2-4	6	6	0.0131579
1837	SkKN2-4	6	7	0.010989
1838	SkKN2-4	6	8	0.0125
1839	SkKN2-4	6	9	0.0108696
1840	SkKN2-4	6	10	0.0102041
1841	SkKN2-4	7	1	0.0181818
1842	SkKN2-4	7	2	0.0108696
1843	SkKN2-4	7	3	0.016129
1844	SkKN2-4	7	4	0.0125
1845	SkKN2-4	7	5	0.0140845
1846	SkKN2-4	7	6	0.0153846
1847	SkKN2-4	7	7	0.0131579
1848	SkKN2-4	7	8	0.0140845
1849	SkKN2-4	7	9	0.0153846
1850	SkKN2-4	7	10	0.011236
1851	SkKN2-4	8	1	0.0105263
1852	SkKN2-4	8	2	0.00952381
1853	SkKN2-4	8	3	0.00833333
1854	SkKN2-4	8	4	0.0105263
1855	SkKN2-4	8	5	0.01
1856	SkKN2-4	8	6	0.0106383
1857	SkKN2-4	8	7	0.00877193
1858	SkKN2-4	8	8	0.00961539
1859	SkKN2-4	8	9	0.00813008
1860	SkKN2-4	8	10	0.010989
1861	SkKN2-4	9	1	0.0140845
1862	SkKN2-4	9	2	0.0126582
1863	SkKN2-4	9	3	0.0123457
1864	SkKN2-4	9	4	0.00961539
1865	SkKN2-4	9	5	0.0108696
1866	SkKN2-4	9	6	0.0104167
1867	SkKN2-4	9	7	0.0114943
1868	SkKN2-4	9	8	0.0133333
1869	SkKN2-4	9	9	0.00909091
1870	SkKN2-4	9	10	0.02
1871	SkKN2-4	10	1	0.0133333
1872	SkKN2-4	10	2	0.01
1873	SkKN2-4	10	3	0.0106383
1874	SkKN2-4	10	4	0.00925926
1875	SkKN2-4	10	5	0.0121951
1876	SkKN2-4	10	6	0.0111111
1877	SkKN2-4	10	7	0.0111111
1878	SkKN2-4	10	8	0.00877193
1879	SkKN2-4	10	9	0.0105263
1880	SkKN2-4	10	10	0.0117647
1881	SkKN2-5	1	1	0.00952381
1882	SkKN2-5	1	2	0.0123457
1883	SkKN2-5	1	3	0.0125
1884	SkKN2-5	1	4	0.011236
1885	SkKN2-5	1	5	0.0111111
1886	SkKN2-5	1	6	0.0140845
1887	SkKN2-5	1	7	0.0120482
1888	SkKN2-5	1	8	0.0138889
1889	SkKN2-5	1	9	0.0123457
1890	SkKN2-5	1	10	0.0144928
1891	SkKN2-5	2	1	0.0133333
1892	SkKN2-5	2	2	0.0123457
1893	SkKN2-5	2	3	0.0138889
1894	SkKN2-5	2	4	0.0140845
1895	SkKN2-5	2	5	0.0185185
1896	SkKN2-5	2	6	0.0126582
1897	SkKN2-5	2	7	0.0138889
1898	SkKN2-5	2	8	0.0142857
1899	SkKN2-5	2	9	0.0153846
1900	SkKN2-5	2	10	0.0147059
1901	SkKN2-5	3	1	0.00952381
1902	SkKN2-5	3	2	0.0105263
1903	SkKN2-5	3	3	0.0135135
1904	SkKN2-5	3	4	0.00833333
1905	SkKN2-5	3	5	0.0178571
1906	SkKN2-5	3	6	0.0172414
1907	SkKN2-5	3	7	0.016129
1908	SkKN2-5	3	8	0.0166667
1909	SkKN2-5	3	9	0.0106383
1910	SkKN2-5	3	10	0.0153846
1911	SkKN2-5	4	1	0.0113636
1912	SkKN2-5	4	2	0.0222222
1913	SkKN2-5	4	3	0.0163934
1914	SkKN2-5	4	4	0.016129
1915	SkKN2-5	4	5	0.0144928
1916	SkKN2-5	4	6	0.00980392
1917	SkKN2-5	4	7	0.0138889
1918	SkKN2-5	4	8	0.0117647
1919	SkKN2-5	4	9	0.0133333
1920	SkKN2-5	4	10	0.011236
1921	SkKN2-5	5	1	0.0142857
1922	SkKN2-5	5	2	0.0138889
1923	SkKN2-5	5	3	0.0108696
1924	SkKN2-5	5	4	0.0153846
1925	SkKN2-5	5	5	0.0108696
1926	SkKN2-5	5	6	0.0175439
1927	SkKN2-5	5	7	0.0121951
1928	SkKN2-5	5	8	0.0181818
1929	SkKN2-5	5	9	0.0222222
1930	SkKN2-5	5	10	0.0123457
1931	SkKN2-5	6	1	0.0133333
1932	SkKN2-5	6	2	0.0140845
1933	SkKN2-5	6	3	0.0111111
1934	SkKN2-5	6	4	0.0135135
1935	SkKN2-5	6	5	0.0144928
1936	SkKN2-5	6	6	0.0126582
1937	SkKN2-5	6	7	0.01
1938	SkKN2-5	6	8	0.0128205
1939	SkKN2-5	6	9	0.010989
1940	SkKN2-5	6	10	0.0113636
1941	SkKN2-5	7	1	0.0121951
1942	SkKN2-5	7	2	0.0123457
1943	SkKN2-5	7	3	0.0125
1944	SkKN2-5	7	4	0.0108696
1945	SkKN2-5	7	5	0.011236
1946	SkKN2-5	7	6	0.0128205
1947	SkKN2-5	7	7	0.0117647
1948	SkKN2-5	7	8	0.0133333
1949	SkKN2-5	7	9	0.0104167
1950	SkKN2-5	7	10	0.0103093
1951	SkKN2-5	8	1	0.0232558
1952	SkKN2-5	8	2	0.0113636
1953	SkKN2-5	8	3	0.0147059
1954	SkKN2-5	8	4	0.0133333
1955	SkKN2-5	8	5	0.0163934
1956	SkKN2-5	8	6	0.016129
1957	SkKN2-5	8	7	0.0128205
1958	SkKN2-5	8	8	0.0106383
1959	SkKN2-5	8	9	0.0147059
1960	SkKN2-5	8	10	0.0153846
1961	SkKN2-5	9	1	0.0111111
1962	SkKN2-5	9	2	0.0153846
1963	SkKN2-5	9	3	0.0163934
1964	SkKN2-5	9	4	0.0149254
1965	SkKN2-5	9	5	0.0131579
1966	SkKN2-5	9	6	0.02
1967	SkKN2-5	9	7	0.0133333
1968	SkKN2-5	9	8	0.0178571
1969	SkKN2-5	9	9	0.0125
1970	SkKN2-5	9	10	0.0128205
1971	SkKN2-5	10	1	0.0119048
1972	SkKN2-5	10	2	0.0138889
1973	SkKN2-5	10	3	0.011236
1974	SkKN2-5	10	4	0.0192308
1975	SkKN2-5	10	5	0.0153846
1976	SkKN2-5	10	6	0.0125
1977	SkKN2-5	10	7	0.0105263
1978	SkKN2-5	10	8	0.0188679
1979	SkKN2-5	10	9	0.0105263
1980	SkKN2-5	10	10	0.0108696
1981	CrKN1-1	1	1	0.0196078
1982	CrKN1-1	1	2	0.0196078
1983	CrKN1-1	1	3	0.0166667
1984	CrKN1-1	1	4	0.0144928
1985	CrKN1-1	1	5	0.0169492
1986	CrKN1-1	1	6	0.0333333
1987	CrKN1-1	1	7	0.0153846
1988	CrKN1-1	1	8	0.0344828
1989	CrKN1-1	1	9	0.0222222
1990	CrKN1-1	1	10	0.0138889
1991	CrKN1-1	2	1	0.0178571
1992	CrKN1-1	2	2	0.0208333
1993	CrKN1-1	2	3	0.0192308
1994	CrKN1-1	2	4	0.0212766
1995	CrKN1-1	2	5	0.0151515
1996	CrKN1-1	2	6	0.0196078
1997	CrKN1-1	2	7	0.0188679
1998	CrKN1-1	2	8	0.0666667
[truncated: 914 more rows]

## Sheet: tukeyresults_siliques10recip.cs
Supporting Information Notes S7 Silique angle measurements and results of Tukey’s HSD tests.
	diff	lwr	upr	p.adj
bp-Columbia	0.0734854	0.0634794	0.0834913	0
BP-1-Columbia	0.0011621	-0.00800855	0.0103327	1
BP-2-Columbia	0.000379675	-0.00879097	0.00955032	1
BP-3-Columbia	0.000539189	-0.00863146	0.00970983	1
BP-4-Columbia	0.000785756	-0.00838489	0.0099564	1
BP-5-Columbia	0.00066985	-0.0087245	0.0100642	1
MKN2-1-Columbia	0.00196532	-0.00720533	0.011136	1
MKN2-2-Columbia	0.000225445	-0.0089452	0.00939609	1
MKN2-3-Columbia	0.00172516	-0.00744548	0.0108958	1
SkKN1-1-Columbia	0.012961	0.00379031	0.0221316	4.8211e-05
SkKN1-2-Columbia	0.00438185	-0.0050125	0.0137762	0.997414
SkKN1-3-Columbia	0.0094799	0.000309254	0.0186505	0.0320484
SkKN1-4-Columbia	0.00812588	-0.00154083	0.0177926	0.280109
SkKN1-5-Columbia	0.00173495	-0.00743569	0.0109056	1
SkKN1-6-Columbia	0.0077601	-0.00141054	0.0169307	0.2668
SkKN2-1-Columbia	0.00367985	-0.0057145	0.0130742	0.999893
SkKN2-2-Columbia	0.000719651	-0.00894706	0.0103864	1
SkKN2-3-Columbia	0.000451693	-0.00871895	0.00962234	1
SkKN2-4-Columbia	0.00177257	-0.00739807	0.0109432	1
SkKN2-5-Columbia	0.00432239	-0.00484826	0.013493	0.996931
CrKN1-1-Columbia	0.0160639	0.00689326	0.0252346	2.08299e-08
CrKN1-2-Columbia	0.00867204	-0.000498607	0.0178427	0.0968821
CrKN1-3-Columbia	0.0184536	0.00928292	0.0276242	0
CrKN1-4-Columbia	0.00706203	-0.00210862	0.0162327	0.477466
CrKN1-5-Columbia	0.0115387	0.00219253	0.0208849	0.00140529
CrKN2-1-Columbia	0.0282631	0.0190924	0.0374337	0
CrKN2-2-Columbia	0.031206	0.0220353	0.0403766	0
CrKN2-3-Columbia	0.021777	0.0123826	0.0311713	0
CrKN2-4-Columbia	0.0309725	0.0215781	0.0403668	0
CrKN2-5-Columbia	0.0498281	0.0393869	0.0602693	0
BP-1-bp	-0.0723233	-0.0818509	-0.0627956	0
BP-2-bp	-0.0731057	-0.0826333	-0.0635781	0
BP-3-bp	-0.0729462	-0.0824738	-0.0634186	0
BP-4-bp	-0.0726996	-0.0822272	-0.063172	0
BP-5-bp	-0.0728155	-0.0825586	-0.0630724	0
MKN2-1-bp	-0.07152	-0.0810476	-0.0619924	0
MKN2-2-bp	-0.0732599	-0.0827875	-0.0637323	0
MKN2-3-bp	-0.0717602	-0.0812878	-0.0622326	0
SkKN1-1-bp	-0.0605244	-0.070052	-0.0509968	0
SkKN1-2-bp	-0.0691035	-0.0788466	-0.0593604	0
SkKN1-3-bp	-0.0640055	-0.0735331	-0.0544778	0
SkKN1-4-bp	-0.0653595	-0.0753655	-0.0553535	0
SkKN1-5-bp	-0.0717504	-0.081278	-0.0622228	0
SkKN1-6-bp	-0.0657253	-0.0752529	-0.0561976	0
SkKN2-1-bp	-0.0698055	-0.0795486	-0.0600624	0
SkKN2-2-bp	-0.0727657	-0.0827717	-0.0627597	0
SkKN2-3-bp	-0.0730337	-0.0825613	-0.063506	0
SkKN2-4-bp	-0.0717128	-0.0812404	-0.0621852	0
SkKN2-5-bp	-0.069163	-0.0786906	-0.0596354	0
CrKN1-1-bp	-0.0574214	-0.0669491	-0.0478938	0
CrKN1-2-bp	-0.0648133	-0.0743409	-0.0552857	0
CrKN1-3-bp	-0.0550318	-0.0645594	-0.0455042	0
CrKN1-4-bp	-0.0664233	-0.0759509	-0.0568957	0
CrKN1-5-bp	-0.0619467	-0.0716433	-0.05225	0
CrKN2-1-bp	-0.0452223	-0.0547499	-0.0356947	0
CrKN2-2-bp	-0.0422794	-0.051807	-0.0327518	0
CrKN2-3-bp	-0.0517084	-0.0614515	-0.0419652	0
CrKN2-4-bp	-0.0425129	-0.052256	-0.0327697	0
CrKN2-5-bp	-0.0236573	-0.0344134	-0.0129011	0
